# Supplementary material for: Enteroparasite and vivax malaria co-infection on the Brazil-French Guiana border: Epidemiological, haematological and immunological aspects
Source: PLoS One. 2018 Jan 2;13(1):e0189958. doi: 10.1371/journal.pone.0189958 (PMC5749708; doi:10.1371/journal.pone.0189958)
Supplement: S1 Table — (XLSX) [file pone.0189958.s001.xlsx]

## Sheet: Group dataset
sex	Age	Residence time in Oiapoque	Number of previous malaria episodes	Period of last malaria	P. Vivax*	Gametocytes	hemoglobin	Optical Density (DO)PvMSP119	Reactivity Index (IR)_PvMSP119	Parasitological stool
M	32	30	10	6	1000 V/mm³	3000FG	13.7	1.206	7.30909	A. lumbricoides (ovos), T. trichiurus (ovos), Ancilosmotídeos (ovos), E. coli (cisto)
M	28	28	5	7	600V/mm³	150FG	14	0.414	2.50909	A. lumbricoides (ovos), E.Coli (cisto),
M	29	29	8	4	600V/mm³	200FG	15.4	0.671	4.06667	A. lumbricoides (ovos)
M	46	40	4	12	500V/mm³	100FG	15.7	0.355	2.15152	A. lumbricoides (ovos)
M	21	21	3	6	1000V/mm³	50FG	14.7	1.137	6.89091	Ausência de helmintos e protozoários.
F	30	30	6	7	200V/mm³	15FG	13.4	1.044	6.32727	A. lumbricoides (ovos)
M	17	15	8	6	2000V/mm³	30FG	14	1.113	6.74545	A. lumbricoides (ovos)
M	25	20	5	7	150V/mm³	Ausente	13.4	1.232	7.46667	E. Histolystica (cistos)
M	15	15	2	12	600V/mm³	80FG	13	0.931	5.64242	E. nana (cisto)/ E. coli (cistos)
M	30	30	4	5	1000V/mm³	200FG	14.7	0.682	4.13333	Ausência de helmintos e protozoários.
M	21	20	5	7	2500V/mm³	300FG	14.4	0.822	4.98182	E. Histolystica (cistos)
M	21	21	7	8	5000V/mm³	400FG	14	0.131	0.793939	A. lumbricoides (ovos), T. trichiurus (ovos)
F	17	17	2	8	13500V/mm³	4000FG	17	0.846	5.12727	E. coli (cisto)
M	16	16	1	8	12000V/mm³	6000FG	13	1.046	6.33939	A. lumbricoides (ovos)
M	21	20	2	7	100V/mm³	20FG	15	0.079	0.478788	Ausência de helmintos e protozoários.
M	40	40	8	6	400V/mm³	50FG	11.7	0.034	0.206061	Ausência de helmintos e protozoários.
M	9	9	1	9	500V/mm³	10FG	12.1	0.064	0.387879	E. Coli (cisto)/A. lumbricoides (Ovos)
F	46	46	3	5	500V/mm³	10FG	13.2	1.19	7.21212	A. lumbricoides (ovos)
M	45	40	4	6	600V/mm³	12FG	12.4	0.746	4.52121	E. Histolystica (cistos)
F	50	35	7	4	600V/mm³	10FG	12.7	0.737	4.46667	A. lumbricoides (ovos)
M	29	26	2	5	250V/mm³	Ausente	15.7	0.013	0.0787879	E. coli (Cisto)/Histolytica (Cisto)
M	25	23	3	8	2000V/mm³	09FG	14.6	0.745	4.51515	Ausência de helmintos e protozoários.
M	15	15	2	5	350V/mm³	50FG	15.2	1.225	7.42424	Entamoeba histolytica (Cisto)
M	15	15	1	10	300V/mm³	20FG	14.7	0.004	0.0242424	E. histolytica (Cisto)
M	56	30	4	9	3000V/mm³	1000FG	13.4	0.434	2.6303	E. histolytica (Cisto)/ Ascaris lumbricoides (Ovos)
M	31	24	2	6	1000V/mm³	300FG	13.5	0.559	3.38788	Giardia lamblia (cisto)/E. coli (Cisto)
M	38	23	2	6	4500V/mm³	500FG	14.7	1.209	7.32727	E. Coli (cisto)/ E. nana (cisto)/A. lumbricoides (Ovos)
M	8	8	1	6	3500V/mm³	1500FG	12	1.146	6.94545	Giardia lamblia (Cisto)/E. coli (Cisto)
F	50	25	2	6	150V/mm³	90FG	12.1	0.172	1.04242	E. nana/ E. coli (cistos)/ Ascaris lumbricoides (ovos)
F	33	30	3	6	1000V/mm³	400FG	12.2	1.043	6.32121	E. nana/ E. coli (cistos)
F	27	20	4	6	3000V/mm³	1000FG	13.7	0.888	5.38182	E. histolytica (Cisto)/E. nana (cisto)
F	50	30	2	6	4000V/mm³	1000FG	15.7	1.195	7.24242	Ascaris lumbricoides (Ovos)/Giardia lamblia (Cisto)
M	38	26	2	6	600V/mm³	200FG	12.7	0.751	4.55152	E. coli (Cisto)/Ascaris lumbricoides (Ovos)
F	49	40	2	7	3000V/mm³	500FG	15.7	1.145	6.93939	A. lumbricoides (ovos), T. trichiurus (ovos)
M	39	30	4	8	40V/mm³	05FG	13.4	0.154	0.933333	Ascaris lumbricoides (ovos)
F	33	23	3	8			13.4	2.717	16.4667	E. coli / Levedura (F)
M	31	30	4	9			14	0.209	1.26667	E. nana/ E. coli (cistos)/ E. histolytica (cisto)
M	29	20	2	9			13.7	0.205	1.24242	E. histolytica (cisto)
M	13	13	1	4			11.7	0.496	3.00606	Ausência de Helmintos e Protozoarios/Leveduras (F)
F	11	11	1	6			12.7	0.64	3.87879	Ausência de Helmintos e Protozoarios
M	46	40	4	6			11	0.251	1.52121	Ausência de Helmintos e Protozoarios
F	58	35	3	7			13.4	0.279	1.69091	Ausência de Helmintos e Protozoarios/Leveduras (F)
M	38	38	3	8			12.7	0.358	2.1697	Ausência de Helmintos e Protozoarios
F	39	39	3	7			11.4	0.58	3.51515	Ausência de Helmintos e Protozoarios
M	15	15	2	6	1000V/mm³	200FG	15	0.006	0.0363636	E. coli (cisto) / Ascaris lumbricoides (Ovos)
M	42	40	3	7			15.4	2.425	14.697	E. coli (cistos)/ E. histolytica (cisto)
F	57	38	2	8			14.4	0.23	1.39394	Ausência de Helmintos e Protozoarios
M	21	21	2	8			13.4	0.066	0.4	Ausência de Helmintos e Protozoarios/Leveduras (F)
F	29	29	3	6			13.4	0.28	1.69697	Leveduras (R)/ E. histolytica (cisto)
M	47	40	5	7			15.4	0.671	4.06667	Ausência de Helmintos e Protozoarios/Leveduras (F)
F	8	8	0	0			13.7	0.058	0.351515	E. coli (cistos)/ E. histolytica (cisto)
F	46	46	2	5	4000V/mm³	1000FG	13.7	0.857	5.19394	Ausência de Helmintos e Protozoarios/Leveduras (F)
F	17	17	2	7			10.4	0.044	0.266667	E. coli (cistos)/ E. histolytica (cisto)
M	33	33	4	7	3000V/mm³	800FG	13	0.703	4.26061	Ausência de Helmintos e Protozoarios
M	55	55	9	8			13	0.239	1.44848	E. histolytica (cisto)
M	54	54	11	9			12.4	0.31	1.87879	E. coli (cistos)
F	30	30	3	9			13	0.298	1.80606	Ausência de Helmintos e Protozoarios
F	12	12	1	5			14	0.364	2.20606	Leveduras (R)/ E. coli (cisto)
M	16	16	2	4			12.7	0.067	0.406061	Leveduras (R)/ E. coli (cisto)
M	13	13	1	7			16	0.009	0.0545455	E. histolytica (cistos)/Ascaris lumbricoides (Ovos)
M	15	15	1	8			12.4	0.048	0.290909	Ausência de Helmintos e Protozoarios
F	64	64	9	9			13.4	0.036	0.218182	E. histolytica (cisto)
M	33	33	4	9			12.4	1.572	9.52727	Ausência de Helmintos e Protozoarios/Leveduras (R)
M	20	20	2	8			12.4	2.565	15.5455	E. coli (cistos)/ E. histolytica (cisto)
M	40	40	2	7			13.4	0.093	0.563636	Ascaris lumbricoides (Ovos)
M	28	28	3	8			14.4	0.135	0.818182	E. coli (cistos)/ E. histolytica (cisto)
M	16	16	2	8			11.7	0.211	1.27879	Ausência de Helmintos e Protozoarios
F	34	34	3	8			13.7	0.004	0.0242424	Ausência de Helmintos e Protozoarios/Leveduras (R)
F	35	35	4	9			14.4	1.065	6.45455	E. coli (cistos)/ E. histolytica (cisto)
F	29	29	5	12			15.7	0.332	2.01212	Ausência de Helmintos e Protozoarios/Leveduras (F)
M	10	10	1	9			11.4	0.017	0.10303	Ausência de Helmintos e Protozoarios/Leveduras (F)
M	13	13	1	6			12.7	0.148	0.89697	E. coli (cistos)/ E. histolytica (cisto)
F	32	32	2	9			11.7	0.864	5.23636	E. nana (cisto)/ E. coli (cisto)
F	17	17	3	6			11	0.146	0.884848	E. nana (cisto)/ E. coli (cisto)
M	51	51	3	5			7.7	0.145	0.878788	Ascaris lumbricoides (Ovos)
M	43	43	4	9	2500V/mm³	1000FG	12.2	1.107	6.70909	Ausência de Helmintos e Protozoarios
M	34	34	3	12			13.4	1.082	6.55758	E. histolytica (cisto)
M	24	24	6	9	350V/mm³	40FG	15	1.183	7.1697	E. nana (cisto)/ E. coli (cisto)
F	38	38	5	9	11500V/mm³	2000FG	14.6	0.033	0.2	E. nana (cisto)/ E. coli (cisto)
F	8	8	1	6	4000V/mm³	600FG	14.3	1.06	6.42424	Ascaris lumbricoides (Ovos)
M	10	10	1	8			12.6	0.049	0.29697	Ascaris lumbricoides (Ovos)/T.trichuris (Ovos)
M	32	32	7	9			9.5	0.057	0.345455	E. nana (cisto)/ E. coli (cisto)/E. histolytica (cisto)/FBA
M	49	49	5	7			11.5	0.025	0.151515	E. nana (cisto)/ E. coli (cisto)
F	30	30	6	9			11	0.187	1.13333	E. nana (cisto)/ E. coli (cisto)
F	25	25	4	5			9.2	0.25	1.51515	Ascaris lumbricoides (Ovos)
F	25	25	6	7			11	2.633	15.9576	Ancilostomideos (ovos)
M	47	47	7	9			11.7	0.089	0.539394	E. nana (cisto)/ E. coli (cisto)/E. histolytica (cisto)
M	33	33	6	9			12.1	2.769	16.7818	Ausência de Helmintos e Protozoarios
M	14	14	2	8	500V/mm³	80FG	11.7	1.194	7.23636	E. coli (cisto)/E. histolytica (cisto)
F	33	33	2	9			11	0.066	0.4	Ausência de Helmintos e Protozoarios
M	40	40	3	9			15.8	0.093	0.563636	Ausência de Helmintos e Protozoarios
M	17	17	4	9			11	0.052	0.315152	Ausência de Helmintos e Protozoarios
F	27	27	2	9	6500V/mm³	1000FG	13.7	0.006	0.0363636	E. nana (cisto)/ E. coli (cisto)
F	47	47	4	9	2500V/mm³	500FG	12.4	0.658	3.98788	E. coli (Cisto)
M	32	32	5	7	300V/mm³	50FG	9.7	1.207	7.31515	E. coli; E. nana; E. histolytica (Cisto); FBA
M	31	31	8	8	6500V/mm³	1000FG	12.7	1.192	7.22424	Ausência de Helmintos e Protozoarios
F	27	27	9	8			15.1	1.425	8.63636	Ascaris lumbricoides (Ovos)
M	27	27	9	8			11.8	0.084	0.509091	T. trichuris (Ovos)
M	37	37	10	12			13.6	0.117	0.709091	Ausência de Helmintos e Protozoarios
M	39	39	5	12			12.4	0.064	0.387879	Ausência de Helmintos e Protozoarios
M	24	24	7	15			13.5	0.239	1.44848	E. nana; E. coli (cisto)
F	33	33	8	14			12.9	0.123	0.745455	Ausência de Helmintos e Protozoarios
M	43	43	8	12			12.1	0.078	0.472727	Ausência de Helmintos e Protozoarios
M	14	14	1	12			14.9	0.136	0.824242	Ascaris lumbricoides (Ovos)
M	40	40	8	13			12.8	0.084	0.509091	Ausência de Helmintos e Protozoarios
F	22	22	4	15	6500V/mm³	1000FG	13.1	1.191	7.21818	E. nana; E. coli (cisto)
M	27	27	5	14	300V/mm³	150FG	14	0.852	5.16364	Ausência de Helmintos e Protozoarios
M	65	65	9	16			13.7	0.123	0.745455	E. nana; E. coli (cisto)
M	56	56	10	17			14.4	2.493	15.1091	Ascaris lumbricoides (Ovos)
M	36	36	8	12			12.1	0.067	0.406061	Ausência de Helmintos e Protozoarios
F	18	18	3	6			12.5	0.045	0.272727	Ascaris lumbricoides (Ovos); T. tricuris (Ovos)
M	24	24	4	7	7500V/mm³	1000FG	15.3	1.152	6.98182	Ascaris lumbricoides (ovos)
M	61	61	8	7			13.2	1.95	11.8182	Ancilostomideos (ovos)
M	58	58	8	8			12.7	1.064	6.44848	E. nana; E. coli (cisto)
F	56	56	7	8			12.4	1.952	11.8303	Ausência de Helmintos e Protozoarios
M	48	48	9	9			14.4	0.453	2.74545	E. nana; E. coli; E. histolytica (cisto)
F	49	49	8	10			11.2	0.038	0.230303	E. coli; E. histolytica (cisto)
F	31	31	7	10			14.3	3.042	18.4364	Ascarias lumbricoides (Ovos)
M	17	17	2	10	100V/mm³	Ausente	7.7	0.14	0.848485	T. trichuris (Ovos); Ancilostomideos (Ovos)
M	28	28	9	12			13	0.078	0.472727	Ascarias lumbricoides (Ovos)
F	17	17	2	11			13.4	0.141	0.854545	T. trichuris (Ovos); E. coli; E. nana (Cisto)
M	15	15	1	8	40V/mm³	Ausente	12.8	1.22	7.39394	Ascarias lumbricoides (Ovos)
M	55	55	7	9	1500V/mm³	20FG	12.4	0.299	1.81212	Ausência de Helmintos e Protozoarios
F	39	39	10	12			13.2	0.206	1.24848	Ausência de Helmintos e Protozoarios
F	41	41	11	13			11.8	0.509	3.08485	Ausência de Helmintos e Protozoarios
F	28	28	4	8			13.2	0.626	3.79394	Ausência de Helmintos e Protozoarios
M	19	19	6	9	6000V/mm³	1000FG	14.2	1.161	7.03636	Ausência de Helmintos e Protozoarios
F	39	39	3	9			12.5	0.514	3.11515	E. histolytica (cisto); Leveduras (F)
M	22	22	9	6			14.5	0.549	3.32727	E. coli; E. nana(Cisto)
M	30	30	3	6	3000V/mm³	200FG	14.3	0.057	0.345455	Ausência de Helmintos e Protozoarios
M	26	26	4	6			16.4	1.479	8.96364	Giardia lamblia (Cisto)
F	38	38	5	8	4500V/mm³	400FG	13.3	1.153	6.98788	Ausência de Helmintos e Protozoarios
M	45	45	6	9			13.1	0.318	1.92727	E. coli; E. nana(Cisto)
F	8	8	1	9			11.5	0.003	0.0181818	E. coli; E. nana(Cisto)
M	19	19	2	9	200V/mm³	Ausente	13.5	0.056	0.339394	Ausência de Helmintos e Protozoarios
F	37	37	7	9			14.6	0.122	0.739394	E. coli; E. nana; E. histolytica(Cisto)
M	18	18	2	8			13.9	0.05	0.30303	E. coli; E. nana(Cisto)
M	32	32	5	8			11.2	0.086	0.521212	T. Trichiuris (Ovos)
M	17	17	3	9	16000V/mm³	6000FG	13.4	0.232	1.40606	Ausência de Helmintos e Protozoarios
F	20	20	4	9			11.9	2.107	12.7697	Ascaris lumricoides (Ovos)
M	32	32	5	8			14.4	0.87	5.27273	E. coli; E. nana(Cisto)
M	62	62	8	6	2500V/mm³	800FG	8.2	1.215	7.36364	Ascaris lumbricoides (Ovos)
M	18	18	8	6			18.2	2.361	14.3091	Ausência de Helmintos e Protozoarios
F	40	40	9	6			14.6	0.087	0.527273	Ascaris lumbricoides (Ovos); E. coli; E. nana (Cisto)
M	30	30	7	6			13.8	0.272	1.64848	Giardia lamblia (Cisto)
M	30	30	8	9			13.2	0.054	0.327273	Ausência de Helmintos e Protozoarios
F	40	40	9	10			14.2	0.398	2.41212	Ancilostomideos (ovos)
M	27	27	4	11			12.4	0.107	0.648485	Ausência de Helmintos e Protozoarios
F	42	42	6	6	4000V/mm³	160FG	14	1.083	6.56364	Ascaris lumbricoides (ovos)
M	18	18	3	8			14.4	0.139	0.842424	T. trichuris; Ascaris lumbricoides (Ovos)
F	17	17	2	9	400V/mm³	60FG	14.7	0.227	1.37576	T. trichuris; Ascaris lumbricoides (Ovos)
F	12	12	2	9	4000V/mm³	300FG	12.7	1.118	6.77576	Ausência de Helmintos e Protozoarios
M	12	12	1	12			12.7	0.089	0.539394	Ausência de Helmintos e Protozoarios
M	18	18	3	11	11000V/mm³	450FG	9.4	0.79	4.78788	Ausência de Helmintos e Protozoarios
F	19	19	3	13	3500V/mm³	600FG	13.4	1.142	6.92121	Ausência de Helmintos e Protozoarios
M	32	32	5	14	5000V/mm³	800FG	13.7	0.076	0.460606	Ascaris lumbricoides (Ovos)
F	24	24	6	9	60V/mm³	Ausente	13.4	0.011	0.0666667	Ausência de Helmintos e Protozoarios
F	14	14	3	9			13	0.112	0.678788	Ascaris lumbricoides (Ovos)
M	13	13	3	7	2000V/mm³	200FG	13.7	1.122	6.8	T. trichuris; Ascaris lumbricoides (Ovos)
M	37	37	2	8	6000V/mm³	300FG	13.4	1.205	7.30303	Ausência de Helmintos e Protozoarios
M	42	42	7	7	3500V/mm³	70FG	14.4	0.181	1.09697	Strongyloides stercoralis (larvas)
M	30	30	8	8	35V/mm³	Ausente	12.7	0.224	1.35758	Ancilostomideos (ovos)
M	31	31	4	6	100V/mm³	03FG	13.7	0.542	3.28485	E.nana; E. coli (Cisto)
F	51	51	6	8	1500V/mm³	300FG	14.7	1.078	6.53333	Ascaris lumbricoides (Ovos)
F	51	51	8	9	1000V/mm³	200FG	13.4	1.139	6.90303	Ausência de Helmintos e Protozoarios
F	49	49	9	9	3000V/mm³	350FG	13.4	0.186	1.12727	Ausência de Helmintos e Protozoarios
F	34	34	7	9			14.4	0.341	2.06667	T. trichuris; Ascaris lumbricoides (Ovos)
F	19	19	3	10			15.4	0.156	0.945455	Ascaris lumbricoides (Ovos)
F	33	33	8	12			14.7	0.034	0.206061	T. trichuris (Ovos)
F	22	22	4	12			13.4	0.127	0.769697	Ausência de Helmintos e Protozoarios
F	35	35	3	13			14.7	0.897	5.43636	E.nana; E. coli (Cisto)
F	23	23	6	14			15.7	0.078	0.472727	Ausência de Helmintos e Protozoarios
M	18	18	9	14			11.7	0.135	0.818182	Ausência de Helmintos e Protozoarios
F	20	20	5	15			13.4	0.179	1.08485	E.nana; E. coli; E. histolytica (Cisto)
F	17	17	3	16			12.4	0.321	1.94545	Ausência de Helmintos e Protozoarios
M	60	60	4	18			14.4	0.103	0.624242	Ausência de Helmintos e Protozoarios
F	54	54	6	15			12	0.493	2.98788	E.nana; E. coli (Cisto); Ancilostomideos (ovos)
F	16	16	4	6			12.4	0.156	0.945455	Acaris lumbricoides (Ovos)
M	19	19	4	8			13.4	0.035	0.212121	Ausência de Helmintos e Protozoarios
F	16	16	3	9			13	0.098	0.593939	Ausência de Helmintos e Protozoarios
F	17	17	4	9			15	0.054	0.327273	Ausência de Helmintos e Protozoarios
M	20	20	6	8			14	0.189	1.14545	Ausência de Helmintos e Protozoarios
F	16	16	3	9			13.4	0.131	0.793939	Acaris lumbricoides (Ovos)
F	20	20	2	8			12.4	0.167	1.01212	Strongyloides stercoralis (larvas)
M	19	19	6	9			13.4	0.046	0.278788	Ausência de Helmintos e Protozoarios
F	16	16	7	4			14	0.091	0.551515	Ausência de Helmintos e Protozoarios
M	18	18	5	6			13.4	0.103	0.624242	Ausência de Helmintos e Protozoarios
F	17	17	4	7			11.4	0.103	0.624242	Ausência de Helmintos e Protozoarios
F	22	22	5	9			13.4	0.049	0.29697	Ancilostomideos (ovos)
F	24	24	6	10			16.7	0.074	0.448485	Ausência de Helmintos e Protozoarios
F	31	31	4	11			13.4	0.159	0.963636	T. trichuris; Ascaris lumbricoides (Ovos)
F	54	54	8	12			15	0.325	1.9697	Ausência de Helmintos e Protozoarios
M	11	11	2	13			15	0.01	0.0606061	Giardia lamblia (Cisto)
M	31	31	8	10			14.7	2.248	13.6242	Ausência de Helmintos e Protozoarios
F	30	30	7	9			13	0.058	0.351515	E.coli; E. nana (Cisto)
F	32	32	6	9			14.4	0.098	0.593939	Ausência de Helmintos e Protozoarios
F	19	19	3	8			12.4	0.069	0.418182	Ausência de Helmintos e Protozoarios
M	17	17	2	6			13.4	0.069	0.418182	E.coli; E. histolytica (Cisto)
M	17	17	2	7			12.7	0.073	0.442424	Ausência de Helmintos e Protozoarios
F	26	26	8	8			14.5	0.025	0.151515	Giardia lamblia (Cisto)
F	21	21	8	9			12.4	0.601	3.64242	Ausência de Helmintos e Protozoarios
F	16	16	2	9			12.4	0.208	1.26061	Ancilostomideos (ovos)
M	21	21	8	6			11.7	0.039	0.236364	E. coli; E. nana (Cisto)
M	17	17	2	6			12.3	0.177	1.07273	Ausência de Helmintos e Protozoarios
F	17	17	2	10			13.4	0.23	1.39394	T. trichuris; Ascaris lumbricoides (Ovos); E.coli (Cisto)
M	17	17	2	10			10.6	0.456	2.76364	Ausência de Helmintos e Protozoarios
F	17	17	2	7			11.5	0.052	0.315152	H. nana (Ovos)
F	20	20	3	7			11.7	0.01	0.0606061	Giardia lamblia (Cisto)
F	16	16	2	8			12	0.3	1.81818	Ausência de Helmintos e Protozoarios
F	19	19	4	9			12.3	0.025	0.151515	Ausência de Helmintos e Protozoarios
F	20	20	5	6			12.1	0.144	0.872727	Ausência de Helmintos e Protozoarios
F	23	23	5	9			12.2	0.095	0.575758	Ausência de Helmintos e Protozoarios
M	23	23	4	8			12.3	0.139	0.842424	Ausência de Helmintos e Protozoarios
F	17	17	3	7			12.3	0.197	1.19394	Ascaris lumbricoides (Ovos)
F	40	40	9	9			11.4	0.037	0.224242	Ausência de Helmintos e Protozoarios
M	20	20	5	10			10.9	0.048	0.290909	Ausência de Helmintos e Protozoarios
F	18	18	4	10			12.2	0.017	0.10303	Ausência de Helmintos e Protozoarios
F	18	18	4	11			12.7	0.115	0.69697	Ancilostomideos (ovos)
F	17	17	6	9			12.6	0.175	1.06061	Strongyloides stercoralis (larvas)
M	20	20	6	6			12.2	0.064	0.387879	Ausência de Helmintos e Protozoarios
F	17	17	2	8			11.9	0.132	0.8	Giardia lamblia; E. coli (Cisto)
F	42	42	9	9			13.9	0.137	0.830303	Ausência de Helmintos e Protozoarios
F	39	39	9	10			12	0.507	3.07273	Ausência de Helmintos e Protozoarios
F	19	19	3	11			11.6	0.471	2.85455	Ausência de Helmintos e Protozoarios
F	27	27	6	12			12.3	0.188	1.13939	Ausência de Helmintos e Protozoarios
F	23	23	4	13			12	0.312	1.89091	E. coli; E. nana (Cisto)
F	20	20	3	14			11.7	0.05	0.30303	Ausência de Helmintos e Protozoarios
M	25	25	5	11			11.1	0.135	0.818182	T. Trichiuris (Ovos)
F	17	17	2	10			12.2	0.032	0.193939	Ausência de Helmintos e Protozoarios
F	57	57	8	9			12.6	0.088	0.533333	E.nana; E. coli; E. histolytica (Cisto)
F	35	35	6	8			11.5	0.067	0.406061	T. trichuris; Ascaris lumbricoides (Ovos)
M	27	27	5	8			12.1	0.087	0.527273	Ausência de Helmintos e Protozoarios
M	26	26	5	9			11.8	0.044	0.266667	Ausência de Helmintos e Protozoarios
M	25	25	4	6			12.7	0.648	3.92727	Ausência de Helmintos e Protozoarios
M	7	7	0	0	2000V/mm³	100FG	11.8	1.156	7.00606	Ancilostomideos (ovos)
M	36	36	8	8			12.1	0.105	0.636364	Ausência de Helmintos e Protozoarios
M	37	37	5	7	150V/mm³	1FG	12.4	0.035	0.212121	Strongyloides stercoralis (larvas)
M	23	23	4	8	1500V/mm³	6FG	12.7	1.224	7.41818	T. trichuris; Ascaris lumbricoides (Ovos)
F	29	29	5	9			12.7	0.021	0.127273	Ascaris lumbricoides (Ovos)
M	27	27	7	9			12.5	0.054	0.327273	Ausência de Helmintos e Protozoarios
M	17	17	3	7			11.7	0.058	0.351515	Ausência de Helmintos e Protozoarios
M	28	28	7	10			12	0.101	0.612121	Ausência de Helmintos e Protozoarios
F	36	36	8	11			11.6	0.083	0.50303	Ausência de Helmintos e Protozoarios
F	28	28	9	10			10.6	0.072	0.436364	T. trichuris; Ascaris lumbricoides (Ovos)
F	17	17	3	10			12.2	0.222	1.34545	Ausência de Helmintos e Protozoarios
F	15	15	2	8			11.5	0.078	0.472727	Ausência de Helmintos e Protozoarios
F	16	16	2	9			12.8	0.066	0.4	Giardia lamblia (Cisto)
F	18	18	2	5			12.1	0.073	0.442424	E.nana; E. coli (Cisto)
F	16	16	2	6			10.9	0.472	2.86061	Ausência de Helmintos e Protozoarios
F	17	17	3	6			11.8	0.066	0.4	Ausência de Helmintos e Protozoarios
M	16	16	2	7			12.7	0.169	1.02424	Ausência de Helmintos e Protozoarios
F	15	15	2	7			12.2	0.165	1	E. coli (Cisto)
M	16	16	2	8			13.2	0.073	0.442424	Ausência de Helmintos e Protozoarios
F	19	19	3	10			13.2	0.096	0.581818	E. coli; E. nana (Cisto)
F	16	16	2	10			12	0.152	0.921212	Ausência de Helmintos e Protozoarios
M	17	17	2	11			12	0.066	0.4	Ausência de Helmintos e Protozoarios
M	20	20	5	12			11.2	0.061	0.369697	E. histolytica (cisto)
F	17	17	2	10			12	0.091	0.551515	Ascaris lumbricoides (Ovos)
M	17	17	3	11			12.8	0.206	1.24848	Ausência de Helmintos e Protozoarios
M	16	16	2	13			11	1.341	8.12727	Ausência de Helmintos e Protozoarios
M	15	15	2	6			10.8	0.035	0.212121	Ausência de Helmintos e Protozoarios
M	21	21	4	7			12	0.607	3.67879	Ausência de Helmintos e Protozoarios
F	19	19	5	6			12.1	0.072	0.436364	Ausência de Helmintos e Protozoarios
F	27	27	3	6			12.3	0.212	1.28485	T. trichuris; Ascaris lumbricoides (Ovos)
F	27	27	7	6			11.6	0.083	0.50303	Ausência de Helmintos e Protozoarios
M	18	18	4	7			10.4	0.195	1.18182	Ausência de Helmintos e Protozoarios
F	23	23	6	8			10.9	0.441	2.67273	Ausência de Helmintos e Protozoarios
M	18	18	8	9			11.3	0.317	1.92121	Ausência de Helmintos e Protozoarios
M	17	17	4	9			10.7	0.077	0.466667	Ausência de Helmintos e Protozoarios
F	18	18	3	9			11.3	0.07	0.424242	Ancilostomideos (ovos)
M	18	18	3	10			10.8	0.124	0.751515	Ausência de Helmintos e Protozoarios
M	18	18	4	10			11.8	0.13	0.787879	Ausência de Helmintos e Protozoarios
F	20	20	5	10			12.9	0.088	0.533333	Ausência de Helmintos e Protozoarios
F	21	21	4	5			12.5	0.145	0.878788	Ausência de Helmintos e Protozoarios
F	18	18	3	10			12	0.128	0.775758	Ausência de Helmintos e Protozoarios
M	33	33	6	11			12.3	0.521	3.15758	Ancilostomideos (ovos)
M	16	16	2	12			11.7	0.108	0.654545	Ausência de Helmintos e Protozoarios
M	18	18	3	7			13.6	0.366	2.21818	Ausência de Helmintos e Protozoarios
F	39	39	6	8			13.1	0.133	0.806061	E. coli; E. nana (Cisto)
M	18	18	3	9			15.2	0.023	0.139394	Ausência de Helmintos e Protozoarios
F	18	18	3	9			12	0.079	0.478788	Ausência de Helmintos e Protozoarios
F	19	19	4	12			15.7	0.028	0.169697	Ascaris lumbricoides (Ovos)
M	17	17	2	10			15.7	0.267	1.61818	Ausência de Helmintos e Protozoarios
M	23	23	5	11			12	0.172	1.04242	Ausência de Helmintos e Protozoarios
M	20	20	5	12			14.6	0.218	1.32121	Ausência de Helmintos e Protozoarios
M	18	18	3	12			13.9	0.11	0.666667	Ausência de Helmintos e Protozoarios
M	17	17	2	10			14	0.126	0.763636	Ausência de Helmintos e Protozoarios
F	19	19	3	12			13.4	0.1085	0.657576	E. coli; E. nana; G. lamblia (Cisto)
F	21	21	3	13			10.9	0.155	0.939394	Ausência de Helmintos e Protozoarios
F	31	31	3	14			13.5	0.203	1.2303	E. coli; E. nana (Cisto)
F	18	18	2	7			12.7	0.0735	0.445455	Ausência de Helmintos e Protozoarios
F	18	18	3	8			9.4	0.061	0.369697	Strongyloides stercoralis (larvas)
F	18	18	3	8			16	0.286	1.73333	Ancilostomideos (ovos)
F	18	18	3	9			12.7	0.068	0.412121	Ausência de Helmintos e Protozoarios
F	17	17	2	10			10.7	0.125	0.757576	Ausência de Helmintos e Protozoarios
M	19	19	4	6			16	0.3265	1.97879	Ausência de Helmintos e Protozoarios
F	18	18	5	6			14.7	0.3965	2.40303	E. coli; E. nana (Cisto)
M	24	24	4	7			16.4	0.1165	0.706061	Ausência de Helmintos e Protozoarios
M	17	17	3	8			14.7	0.0685	0.415152	Ausência de Helmintos e Protozoarios
M	17	17	3	9			13	0.2675	1.62121	Ausência de Helmintos e Protozoarios
F	17	17	4	9			14.7	0.0725	0.439394	E. coli; E. nana; histolytica (Cisto)
F	16	16	3	10			12.7	0.156	0.945455	Ausência de Helmintos e Protozoarios
F	19	19	2	10			13.4	0.1895	1.14848	Ausência de Helmintos e Protozoarios
F	40	40	9	11			13.7	0.22	1.33333	E. coli; E. nana (Cisto)
M	36	36	12	12			14.7	0.1435	0.869697	Ascaris lumbricoides (Ovos)
M	34	34	9	12	1000V/mm³	100FG	12.7	0.013	0.0787879	Ausência de Helmintos e Protozoarios
F	26	26	8	6			14	0.193	1.1697	Ascaris lumbricoides (Ovos)
F	28	28	7	8			13.4	0.13	0.787879	Ausência de Helmintos e Protozoarios
F	29	29	8	9	1000V/mm³	80FG	15	1.074	6.50909	Ascaris lumbricoides (Ovos)
M	50	79	9	7	150V/mm³	Ausente	14.7	0.195	1.18182	Ausência de Helmintos e Protozoarios
M	21	21	5	6	16000V/mm³	800FG	15.7	1.026	6.21818	Ausência de Helmintos e Protozoarios
F	21	21	5	6	11500V/mm³	600FG	15.7	1.144	6.93333	Ancilostomideos (ovos)
F	31	31	7	6	150V/mm³	Ausente	13	0.313	1.89697	T. trichuris; Ascaris lumbricoides (Ovos)
M	55	55	8	6	3500V/mm³	300FG	15	1.209	7.32727	Strongyloides stercoralis (larvas)
M	50	50	9	6	200V/mm³	Ausente	16	0.074	0.448485	Ascaris lumbricoides (Ovos)
F	22	22	5	8			14.7	0.8625	5.22727	Ausência de Helmintos e Protozoarios
F	19	19	4	9			12	0.0695	0.421212	Ausência de Helmintos e Protozoarios
F	37	37	8	9			14.4	0.1545	0.936364	E. coli; E. nana (Cisto)
F	21	21	4	6			9.4	0.0715	0.433333	Ausência de Helmintos e Protozoarios
F	35	35	9	9			12.4	0.2235	1.35455	Ascaris lumbricoides (Ovos)
F	47	47	15	6			13.4	0.181	1.09697	Ausência de Helmintos e Protozoarios
F	19	19	5	7			16.7	0.158	0.957576	Ascaris lumbricoides (Ovos)
M	15	15	3	8			15	0.024	0.145455	Ausência de Helmintos e Protozoarios
M	16	16	4	8			12	0.039	0.236364	T. trichuris (Ovos)
M	17	17	5	9			13.4	0.1565	0.948485	Ausência de Helmintos e Protozoarios
M	17	17	4	9			12.2	0.3115	1.88788	Ausência de Helmintos e Protozoarios
M	16	16	4	6			14.9	0.087	0.527273	Ausência de Helmintos e Protozoarios
M	32	32	3	7			12.6	0.0705	0.427273	Ausência de Helmintos e Protozoarios
F	16	16	2	9			13.1	0.3015	1.82727	T. trichuris; Ascaris lumbricoides (Ovos)
F	18	18	3	9			16	0.0385	0.233333	Ancilostomideos (ovos)
M	17	17	3	10			12.5	0.059	0.357576	Ausência de Helmintos e Protozoarios
M	50	50	14	12			13.4	1.243	7.53333	Ausência de Helmintos e Protozoarios
F	59	59	16	10			13.7	0.078	0.472727	Ausência de Helmintos e Protozoarios
M	15	15	2	6			14.6	0.076	0.460606	Ausência de Helmintos e Protozoarios
F	21	21	5	10			13.4	0.0535	0.324242	E. coli; E. nana (Cisto)
F	31	31	7	12			13.8	0.1635	0.990909	E. coli; E. nana; G. lamblia (Cisto)
M	18	18	3	11			13.2	0.097	0.587879	Ascaris lumbricoides (Ovos)
M	17	17	3	10			12.3	0.2355	1.42727	Ausência de Helmintos e Protozoarios
F	49	49	9	10			13.7	0.0495	0.3	Ascaris lumbricoides (ovos)
F	32	32	9	7			15.4	0.157	0.951515	Ancilostomideos (ovos)
F	40	40	12	9			13.1	0.1615	0.978788	Ancilostomideos; T. Trichuris (ovos)
F	26	26	5	8			12.9	0.17	1.0303	Ausência de Helmintos e Protozoarios
M	18	18	3	9			15	1.6195	9.81515	Ascaris lumbricoides; T. Trichuris (ovos)
M	17	17	3	9			12.9	0.017	0.10303	Ausência de Helmintos e Protozoarios
F	24	24	6	9			15.6	0.186	1.12727	Ascaris lumbricoides (ovos); G. lamblia (cisto)
M	19	19	3	8			15.4	0.0535	0.324242	Ausência de Helmintos e Protozoarios
F	17	17	3	9			12.6	0.068	0.412121	T. trichuris (Ovos)
F	16	16	3	9			13.9	0.021	0.127273	Ancilostomideos (ovos)
F	18	18	3	9			13	0.0805	0.487879	Ascaris lumbricoides (ovos)
M	19	19	4	9			12.8	0.1155	0.7	Ausência de Helmintos e Protozoarios
M	16	16	2	10			14.5	0.1685	1.02121	Ausência de Helmintos e Protozoarios
M	20	20	5	10			12.5	0.1315	0.79697	E.coli; E. nana (Cisto)
M	18	18	2	10			13.8	0.344	2.08485	Ausência de Helmintos e Protozoarios
M	16	16	2	11			13	0.06	0.363636	E.coli; E. nana; E. histolytica (Cisto)
M	16	16	2	12			14.7	0.1385	0.839394	Ausência de Helmintos e Protozoarios
M	17	17	2	12			12.6	0.2035	1.23333	Ausência de Helmintos e Protozoarios
M	16	16	2	13			13.9	0.1775	1.07576	Ausência de Helmintos e Protozoarios
M	42	42	9	15			13	0.271	1.64242	Ausência de Helmintos e Protozoarios
M	29	29	8	16			12.5	0.0435	0.263636	Ausência de Helmintos e Protozoarios
F	16	16	3	12			13.2	0.1435	0.869697	E.coli; E. nana (Cisto)
F	15	15	2	10			13.4	0.0175	0.106061	Strongyloides stercoralis (larvas)
M	16	16	3	10			15.1	0.2715	1.64545	Ausência de Helmintos e Protozoarios
M	18	18	3	6			15	0.2925	1.77273	Ausência de Helmintos e Protozoarios
M	17	17	2	8			14.7	0.0385	0.233333	Ausência de Helmintos e Protozoarios
F	42	42	9	9			12	0.164	0.993939	Ascaris lumbricoides (ovos)
M	29	29	8	9			13.8	0.062	0.375758	Ausência de Helmintos e Protozoarios
M	74	40	15	6			13.8	0.35	2.12121	Ascaris lumbricoides (Ovos); E. coli; E. nana (Cisto)
M	28	28	9	7			15.5	0.076	0.460606	Ascaris lumbricoides; T. trichuris (ovos)
M	21	21	8	8			12.5	0.2645	1.60303	E.coli; E. nana; E. histolytica (Cisto)
F	18	18	4	9	1500V/mm³	300FG	12.7	1.239	7.50909	Strogyloides stercoralis (larva)
M	28	28	3	9	3000V/mm³	80FG	12.7	1.218	7.38182	Ausência de Helmintos e Protozoarios
M	26	26	8	10	2000V/mm³	05FG	12.8	1.324	8.02424	Ascaris lumbricoides (Ovos); E. coli; E. nana (Cisto)
F	35	35	9	10			12.9	2.226	13.4909	E.coli; E. nana; Giardia lamblia (Cisto)
F	13	13	2	11	400V/mm³	Ausente	13.8	0.323	1.95758	Ascaris lumbricoides (ovos)
M	22	22	3	12	600V/mm³	10FG	15	1.095	6.63636	Strogyloides stercoralis (larva)
M	63	35	17	13			13.1	0.2875	1.74242	Ascaris lumbricoides (ovos); E. coli; E.nana (cisto)
M	48	48	9	10			14.1	0.027	0.163636	E. nana; E. coli (Cisto)
M	34	34	9	9			16.5	0.244	1.47879	Ascaris lumbricoides (ovos); G. lamblia (cisto)
M	21	21	6	7			14.5	0.0215	0.130303	T. trichiuris (ovos); E. coli; E.nana (cisto)
F	18	18	2	6	10.000V/mm³	20FG	14.8	1.274	7.72121	Ancilostomideos (ovos)
M	25	25	4	6	1000V/mm³	Ausente	14.5	0.01	0.0606061	Ausência de Helmintos e Protozoarios
M	53	53	10	7	30.000V/mm³	100FG	13	0.762	4.61818	Strongyloides stercoralis (larvas); E. nana; E. coli (Cisto)
F	10	10	0	8			14.7	0.074	0.448485	Ascaris lumbricoides; T. trichuris (ovos)
M	43	43	9	9			14.4	0.719	4.35758	Ascaris lumbricoides (ovos); G. lamblia (cisto)
M	32	32	11	9			14.3	0.0275	0.166667	T. trichiuris; Ascaris lumbricoides (ovos); E. coli; E.nana (cisto)
M	47	47	13	9			14.4	0.149	0.90303	Ancilostomideos (ovos)
F	16	16	2	9	4500V/mm³	800FG	13.5	1.098	6.65455	Ascaris lumbricoides (ovos)
M	46	46	15	7	1500V/mm³	350FG	15.4	1.108	6.71515	Strongyloides stercoralis (larva)
F	9	9	0	0			14.7	0.039	0.236364	Ascaris lumbricoides (ovos)
F	7	7	0	0	350V/mm³	10FG	12.7	1.196	7.24848	Ascaris lumbricoides; T. trichuris (ovos)
F	22	22	4	6	200V/mm³	Ausente	12.4	0.053	0.321212	Ascaris lumbricoides (Ovos); E. coli; E. nana (Cisto)
M	45	45	9	7	1500V/mm³	15FG	13.4	1.163	7.04848	H. nana (Ovos)
M	18	18	3	8	3000V/mm³	30FG	14.9	0.746	4.52121	Ascaris lumbricoides; T. trichuris (ovos)
M	10	10	1	9	300V/mm³	40FG	14.1	0.06	0.363636	Ascaris lumbricoides (ovos); G. lamblia (cisto)
M	28	28	4	8	1000V/mm³	100FG	14.9	0.336	2.03636	T. trichiuris (ovos); E. coli; E.nana (cisto)
M	26	26	5	9	400V/mm³	10FG	12	0.027	0.163636	G. lamblia; E. coli; E.nana (cisto)
F	39	39	9	10	500V/mm³	50FG	15.6	0.821	4.97576	E. coli (cisto)
F	38	38	9	11	3000V/mm³	200FG	15.3	0.06	0.363636	Ascaris lumbricoides (ovos)
F	24	24	7	12	1500V/mm³	15FG	13.5	0.382	2.31515	Ascaris lumbricoides; T. trichuris (ovos)
M	29	29	8	10	2500V/mm³	35FG	14	1.121	6.79394	G. lamblia (cisto)
M	28	28	9	10	500V/mm³	10FG	14.6	1.151	6.97576	E. histolytica; E. coli; E.nana (cisto)
F	58	58	13	12	2500V/mm³	350FG	13.3	1.184	7.17576	E. histolytica (cisto)
M	31	31	10	9	3500V/mm³	300FG	13.7	1.119	6.78182	Ausência de Helmintos e Protozoarios
F	33	33	9	7	300V/mm³	30FG	13.6	1.102	6.67879	Ascaris lumbricoides (ovos)
M	20	20	7	9	350V/mm³	100FG	12.7	1.003	6.07879	E. coli; E.nana (cisto)
F	23	23	8	5	2500V/mm³	400FG	14.1	1.156	7.00606	T. trichiuris (ovos); G. lamblia (cisto)
F	20	20	8	7	1500V/mm³	25FG	14.9	0.815	4.93939	T. trichiuris; Ascaris lumbricoides (ovos); E. coli; E.nana (cisto)
F	9	9	0	0	800V/mm³	10FG	14.1	0.158	0.957576	E. coli; E.nana (cisto)
M	52	52	17	6	250V/mm³	20FG	16.3	0.725	4.39394	E. coli; E.nana (cisto)
F	19	19	3	8	2500V/mm³	350FG	13.5	1.097	6.64848	Ancilostomideo (Ovos)
F	34	34	8	9	600V/mm³	30FG	13.5	0.25	1.51515	E. coli; E.nana; G. lamblia; E. histolytica (cisto)
F	41	41	9	9	500V/mm³	10FG	13	1.191	7.21818	Ascaris lumbricoides; T. trichuris; Ancilostomideo (ovos)
M	17	17	3	9	25V/mm³	Ausente	12.7	0.746	4.52121	Ascaris lumbricoides (ovos)
M	20	20	4	7	1500V/mm³	40FG	12.7	1.261	7.64242	E. coli; E.nana (cisto)
M	39	39	9	8	5000V/mm³	30FG	12	0.369	2.23636	Ascaris lumbricoides (Ovos); E. coli; E. nana (Cisto)
F	37	37	10	6	200V/mm³	20FG	12.6	0.941	5.70303	T. trichiuris (Ovos); E. coli; E. nana (Cisto)
F	25	25	9	6	50V/mm³	5FG	13	0.014	0.0848485	Ascaris lumbricoides (Ovos); E. coli; E. nana (Cisto)
F	9	9	0	0	3500V/mm³	300FG	14.3	0.837	5.07273	E. histolytica (Cisto)
M	11	11	1	6	3000V/mm³	250FG	13	1.227	7.43636	E. coli; E.nana (cisto)
M	18	18	8	7	2500V/mm³	300FG	13.7	1.144	6.93333	Ausencia de Helmintos e protozoarios
M	45	45	10	9	2000V/mm³	30FG	15.4	0.198	1.2	E. coli; E.nana (cisto)
F	26	26	11	9	600V/mm³	40FG	13.5	0.013	0.0787879	Ascaris lumbricoides (ovos)
F	31	31	9	7	1000V/mm³	100FG	14.6	0.091	0.551515	G. lamblia (Cisto)
M	15	15	2	8	300V/mm³	30FG	12.6	1.198	7.26061	E. coli; E.nana (cisto)
M	30	30	10	8	800V/mm³	80FG	12.2	1.165	7.06061	E. coli; E.nana (cisto)
M	35	35	9	6	3000V/mm³	25FG	12.9	1.2	7.27273	Ascaris lumbricoides (ovos)
F	44	44	9	6	200V/mm³	25FG	12.4	1.212	7.34545	Ascaris lumbricoides; T. trichuris (ovos)
F	54	54	13	12	600V/mm³	60FG	14	1.252	7.58788	Ancilostomideo (ovos)
M	53	53	15	8	600V/mm³	60FG	13.5	0.035	0.212121	Ascaris lumbricoides (Ovos); E. coli; E. nana (Cisto)
M	26	26	4	9	2500V/mm³	250FG	13.7	1.226	7.4303	T. trichiuris (Ovos); E. coli; E. nana (Cisto)
M	66	66	9	9	40V/mm³	Ausente	13.6	0.366	2.21818	E. coli; E.nana (cisto)
M	37	37	8	10	6000V/mm³	350FG	14.2	1.257	7.61818	Ancilostomideo (Ovos)
F	47	47	8	12	1000V/mm³	200FG	14.1	0.231	1.4	Ascaris lumbricoides; T. trichuris (ovos)
F	25	25	6	13	13500V/mm³	1000FG	14.7	0.616	3.73333	Ancilostomideo (Ovos); G. lamblia (Cisto)
M	32	32	7	11	1500V/mm³	200FG	13.2	0.579	3.50909	E. coli; E.nana; G. lamblia (cisto)
F	17	17	3	12	2000V/mm³	350FG	15.8	1.146	6.94545	Ascaris lumbricoides; T. trichuris (ovos)
M	37	37	7	10	450V/mm³	40FG	12.8	0.024	0.145455	E. coli; E.nana (cisto)
M	16	16	3	12	1500V/mm³	250FG	14.1	1.251	7.58182	Ascaris lumbricoides (Ovos); E. coli; E. nana (Cisto)
M	34	34	9	8	3000V/mm³	450FG	14	1.198	7.26061	Ascaris lumbricoides; T. trichuris (ovos)
M	16	16	3	9	10000V/mm³	45FG	14.4	1.094	6.6303	Ascaris lumbricoides (ovos)
M	30	30	9	9	1500V/mm³	15FG	14.5	0.727	4.40606	T. trichiuris (Ovos); G. lamblia (Cisto)
Malaricos = 30
Coinfected = 117
Parasitoses = 143
Exposed = 151
Total = 441 Samples

## Sheet: Malaricos dataset
sex	Age	Residence time in Oiapoque	Number of previous malaria episodes	Period of last malaria	P. Vivax*	Gametocytes	hemoglobin	Optical Density (DO)PvMSP119	Reactivity Index (IR)_PvMSP119	Parasitological stool
M	21	21	3	6	1000	50	13.7	1.137	6.89091		Ausência de helmintos e protozoários.
M	30	30	4	5	1000	200	14	0.682	4.13333		Ausência de helmintos e protozoários.
M	21	20	2	7	100	20	15.4	0.079	0.478788		Ausência de helmintos e protozoários.
M	40	40	8	6	400	50	15.7	0.034	0.206061		Ausência de helmintos e protozoários.
M	25	23	3	8	2000	9	14.7	0.745	4.51515		Ausência de helmintos e protozoários.
F	46	46	2	5	4000	1000	13.4	0.857	5.19394		Ausência de Helmintos e Protozoarios/Leveduras (F)
M	33	33	4	7	3000	800	14	0.703	4.26061		Ausência de Helmintos e Protozoarios
M	43	43	4	9	2500	1000	13.4	1.107	6.70909		Ausência de Helmintos e Protozoarios
M	31	31	8	8	6500	1000	13	1.192	7.22424		Ausência de Helmintos e Protozoarios
M	27	27	5	14	300	150	14.7	0.852	5.16364		Ausência de Helmintos e Protozoarios
M	55	55	7	9	1500	20	14.4	0.299	1.81212		Ausência de Helmintos e Protozoarios
M	19	19	6	9	6000	1000	14	1.161	7.03636		Ausência de Helmintos e Protozoarios
M	30	30	3	6	3000	200	17	0.057	0.345455		Ausência de Helmintos e Protozoarios
F	38	38	5	8	4500	400	13	1.153	6.98788		Ausência de Helmintos e Protozoarios
M	19	19	2	9	200	0	15	0.056	0.339394		Ausência de Helmintos e Protozoarios
M	17	17	3	9	16000	6000	11.7	0.232	1.40606		Ausência de Helmintos e Protozoarios
F	12	12	2	9	4000	300	12.1	1.118	6.77576		Ausência de Helmintos e Protozoarios
M	18	18	3	11	11000	450	13.2	0.79	4.78788		Ausência de Helmintos e Protozoarios
F	19	19	3	13	3500	600	12.4	1.142	6.92121		Ausência de Helmintos e Protozoarios
F	24	24	6	9	60	0	12.7	0.011	0.0666667		Ausência de Helmintos e Protozoarios
M	37	37	2	8	6000	300	15.7	1.205	7.30303		Ausência de Helmintos e Protozoarios
F	51	51	8	9	1000	200	14.6	1.139	6.90303		Ausência de Helmintos e Protozoarios
F	49	49	9	9	3000	350	15.2	0.186	1.12727		Ausência de Helmintos e Protozoarios
M	34	34	9	12	1000	100	14.7	0.013	0.0787879		Ausência de Helmintos e Protozoarios
M	50	79	9	7	150	0	13.4	0.195	1.18182		Ausência de Helmintos e Protozoarios
M	21	21	5	6	16000	800	13.5	1.026	6.21818		Ausência de Helmintos e Protozoarios
M	28	28	3	9	3000	80	14.7	1.218	7.38182		Ausência de Helmintos e Protozoarios
M	25	25	4	6	1000	0	12	0.01	0.0606061		Ausência de Helmintos e Protozoarios
M	31	31	10	9	3500	300	12.1	1.119	6.78182		Ausência de Helmintos e Protozoarios
M	18	18	8	7	2500	300	12.2	1.144	6.93333		Ausencia de Helmintos e protozoarios
Malaricos=30

## Sheet: coinfected dataset
Paciente	sex	Age	Residence time in Oiapoque	Number of previous malaria episodes	Period of last malaria	P. Vivax*	Gametocytes	hemoglobin	Optical Density (DO)PvMSP119	Reactivity Index (IR)_PvMSP119	Parasitological stool		Intestinal parasites
MOP 001	M	32	30	10	6	1000	3000	13,7	1.206	7.30909	A. lumbricoides (ovos), T. trichiurus (ovos), Ancilosmotídeos (ovos), E. coli (cisto)		Helminto+Protozoário (HP)
MOP 002	M	28	28	5	7	600	150	15,7	0.414	2.50909	A. lumbricoides (ovos), E.Coli (cisto),		Helminto+Protozoário (HP)
MOP 003	M	29	29	8	4	600	200	12,7	0.671	4.06667	A. lumbricoides (ovos)		Helminto (H)
MOP 004	M	46	40	4	12	500	100	15,7	0.355	2.15152	A. lumbricoides (ovos)		Helminto (H)
MOP 006	F	30	30	6	7	200	15	13,4	1.044	6.32727	A. lumbricoides (ovos)		Helminto (H)
MOP 007	M	17	15	8	6	2000	30	13,4	1.113	6.74545	A. lumbricoides (ovos)		Helminto (H)
MOP 008	M	25	20	5	7	150	0	14	1.232	7.46667	E. Histolystica (cistos)		Protozoário (P)
MOP 009	M	15	15	2	12	600	80	13,7	0.931	5.64242	E. nana (cisto)/ E. coli (cistos)		Protozoário (P)
MOP 011	M	21	20	5	7	2500	300	11,7	0.822	4.98182	E. Histolystica (cistos)		Protozoário (P)
MOP 012	M	21	21	7	8	5000	400	12,7	0.131	0.793939	A. lumbricoides (ovos), T. trichiurus (ovos)		Helminto (H)
MOP 013	F	17	17	2	8	13500	4000	11	0.846	5.12727	E. coli (cisto)		Protozoário (P)
MOP 014	M	16	16	1	8	12000	6000	13,4	1.046	6.33939	A. lumbricoides (ovos)		Helminto (H)
MOP 017	M	9	9	1	9	500	10	12,7	0.064	0.387879	E. Coli (cisto)/A. lumbricoides (Ovos)		Helminto+Protozoário (HP)
MOP 018	F	46	46	3	5	500	10	11,4	1.19	7.21212	A. lumbricoides (ovos)		Helminto (H)
MOP 019	M	45	40	4	6	600	12	15	0.746	4.52121	E. Histolystica (cistos)		Protozoário (P)
MOP 020	F	50	35	7	4	600	10	15,4	0.737	4.46667	A. lumbricoides (ovos)		Helminto (H)
MOP 021	M	29	26	2	5	250	0	14,4	0.013	0.0787879	E. coli (Cisto)/Histolytica (Cisto)		Protozoário (P)
MOP 024	M	15	15	2	5	350	50	13,4	1.225	7.42424	Entamoeba histolytica (Cisto)		Protozoário (P)
MOP 026	M	15	15	1	10	300	20	13,4	0.004	0.0242424	E. histolytica (Cisto)		Protozoário (P)
MOP 027	M	56	30	4	9	3000	1000	15,4	0.434	2.6303	E. histolytica (Cisto)/ Ascaris lumbricoides (Ovos)		Helminto+Protozoário (HP)
MOP 028	M	31	24	2	6	1000	300	13,7	0.559	3.38788	Giardia lamblia (cisto)/E. coli (Cisto)		Protozoário (P)
MOP 029	M	38	23	2	6	4500	500	13,7	1.209	7.32727	E. Coli (cisto)/ E. nana (cisto)/A. lumbricoides (Ovos)		Helminto+Protozoário (HP)
MOP 030	M	8	8	1	6	3500	1500	10,4	1.146	6.94545	Giardia lamblia (Cisto)/E. coli (Cisto)		Protozoário (P)
MOP 031	F	50	25	2	6	150	90	13	0.172	1.04242	E. nana/ E. coli (cistos)/ Ascaris lumbricoides (ovos)		Helminto+Protozoário (HP)
MOP 032	F	33	30	3	6	1000	400	13	1.043	6.32121	E. nana/ E. coli (cistos)		Protozoário (P)
MOP 033	F	27	20	4	6	3000	1000	12,4	0.888	5.38182	E. histolytica (Cisto)/E. nana (cisto)		Protozoário (P)
MOP 034	F	50	30	2	6	4000	1000	13	1.195	7.24242	Ascaris lumbricoides (Ovos)/Giardia lamblia (Cisto)		Helminto+Protozoário (HP)
MOP 035	M	38	26	2	6	600	200	14	0.751	4.55152	E. coli (Cisto)/Ascaris lumbricoides (Ovos)		Helminto+Protozoário (HP)
MOP 037	F	49	40	2	7	3000	500	12,7	1.145	6.93939	A. lumbricoides (ovos), T. trichiurus (ovos)		Helminto (H)
MOP 038	M	39	30	4	8	40	5	16	0.154	0.933333	Ascaris lumbricoides (ovos)		Helminto (H)
MOP 048	M	15	15	2	6	1000	200	12.4	0.006	0.0363636	E. coli (cisto) / Ascaris lumbricoides (Ovos)		Helminto+Protozoário (HP)
MOP 081	M	24	24	6	9	350	40	13.4	1.183	7.1697	E. nana (cisto)/ E. coli (cisto)		Protozoário (P)
MOP 082	F	38	38	5	9	11500	2000	12.4	0.033	0.2	E. nana (cisto)/ E. coli (cisto)		Protozoário (P)
MOP 083	F	8	8	1	6	4000	600	12.4	1.06	6.42424	Ascaris lumbricoides (Ovos)		Helminto (H)
MOP 092	M	14	14	2	8	500	80	13.4	1.194	7.23636	E. coli (cisto)/E. histolytica (cisto)		Protozoário (P)
MOP 096	F	27	27	2	9	6500	1000	14.4	0.006	0.0363636	E. nana (cisto)/ E. coli (cisto)		Protozoário (P)
MOP 097	F	47	47	4	9	2500	500	11.7	0.658	3.98788	E. coli (Cisto)		Protozoário (P)
MOP 098	M	32	32	5	7	300	50	13.7	1.207	7.31515	E. coli; E. nana; E. histolytica (Cisto); FBA		Protozoário (P)
MOP 109	F	22	22	4	15	6500	1000	14.4	1.191	7.21818	E. nana; E. coli (cisto)		Protozoário (P)
MOP 115	M	24	24	4	7	7500	1000	15.7	1.152	6.98182	Ascaris lumbricoides (ovos)		Helminto (H)
MOP 122	M	17	17	2	10	100	0	11.4	0.14	0.848485	T. trichuris (Ovos); Ancilostomideos (Ovos)		Helminto (H)
MOP 125	M	15	15	1	8	40	0	12.7	1.22	7.39394	Ascarias lumbricoides (Ovos)		Helminto (H)
MOP 147	M	62	62	8	6	2500	800	11.7	1.215	7.36364	Ascaris lumbricoides (Ovos)		Helminto (H)
MOP 154	F	42	42	6	6	4000	160	11	1.083	6.56364	Ascaris lumbricoides (ovos)		Helminto (H)
MOP 156	F	17	17	2	9	400	60	7.7	0.227	1.37576	T. trichuris; Ascaris lumbricoides (Ovos)		Helminto (H)
MOP 161	M	32	32	5	14	5000	800	12.2	0.076	0.460606	Ascaris lumbricoides (Ovos)		Helminto (H)
MOP 164	M	13	13	3	7	2000	200	13.4	1.122	6.8	T. trichuris; Ascaris lumbricoides (Ovos)		Helminto (H)
MOP 166	M	42	42	7	7	3500	70	15	0.181	1.09697	Strongyloides stercoralis (larvas)		Helminto (H)
MOP 167	M	30	30	8	8	35	0	14.6	0.224	1.35758	Ancilostomideos (ovos)		Helminto (H)
MOP 168	M	31	31	4	6	100	3	14.3	0.542	3.28485	E.nana; E. coli (Cisto)		Protozoário (P)
MOP 169	F	51	51	6	8	1500	300	12.6	1.078	6.53333	Ascaris lumbricoides (Ovos)		Helminto (H)
MOP 240	M	7	7	0	0	2000	100	9.5	1.156	7.00606	Ancilostomideos (ovos)		Helminto (H)
MOP 242	M	37	37	5	7	150	1	11.5	0.035	0.212121	Strongyloides stercoralis (larvas)		Helminto (H)
MOP 243	M	23	23	4	8	1500	6	11	1.224	7.41818	T. trichuris; Ascaris lumbricoides (Ovos)		Helminto (H)
MOP 314	F	29	29	8	9	1000	80	9.2	1.074	6.50909	Ascaris lumbricoides (Ovos)		Helminto (H)
MOP 317	F	21	21	5	6	11500	600	11	1.144	6.93333	Ancilostomideos (ovos)		Helminto (H)
MOP 318	F	31	31	7	6	150	0	11.7	0.313	1.89697	T. trichuris; Ascaris lumbricoides (Ovos)		Helminto (H)
MOP 319	M	55	55	8	6	3500	300	12.1	1.209	7.32727	Strongyloides stercoralis (larvas)		Helminto (H)
MOP 320	M	50	50	9	6	200	0	11.7	0.074	0.448485	Ascaris lumbricoides (Ovos)		Helminto (H)
MOP 375	F	18	18	4	9	1500	300	11	1.239	7.50909	Strogyloides stercoralis (larva)		Helminto (H)
MOP 377	M	26	26	8	10	2000	5	15.8	1.324	8.02424	Ascaris lumbricoides (Ovos); E. coli; E. nana (Cisto)		Helminto+Protozoário (HP)
MOP 379	F	13	13	2	11	400	0	11	0.323	1.95758	Ascaris lumbricoides (ovos)		Helminto (H)
MOP 380	M	22	22	3	12	600	10	13.7	1.095	6.63636	Strogyloides stercoralis (larva)		Helminto (H)
MOP 385	F	18	18	2	6	10000	20	12.4	1.274	7.72121	Ancilostomideos (ovos)		Helminto (H)
MOP 387	M	53	53	10	7	30000	100	9.7	0.762	4.61818	Strongyloides stercoralis (larvas); E. nana; E. coli (Cisto)		Helminto+Protozoário (HP)
MOP 392	F	16	16	2	9	4500	800	12.7	1.098	6.65455	Ascaris lumbricoides (ovos)		Helminto (H)
MOP 393	M	46	46	15	7	1500	350	15.1	1.108	6.71515	Strongyloides stercoralis (larva)		Helminto (H)
MOP 395	F	7	7	0	0	350	10	11.8	1.196	7.24848	Ascaris lumbricoides; T. trichuris (ovos)		Helminto (H)
MOP 396	F	22	22	4	6	200	0	13.6	0.053	0.321212	Ascaris lumbricoides (Ovos); E. coli; E. nana (Cisto)		Helminto+Protozoário (HP)
MOP 397	M	45	45	9	7	1500	15	12.4	1.163	7.04848	H. nana (Ovos)		Helminto (H)
MOP 398	M	18	18	3	8	3000	30	13.5	0.746	4.52121	Ascaris lumbricoides; T. trichuris (ovos)		Helminto (H)
MOP 400	M	10	10	1	9	300	40	12.9	0.06	0.363636	Ascaris lumbricoides (ovos); G. lamblia (cisto)		Helminto+Protozoário (HP)
MOP 401	M	28	28	4	8	1000	100	12.1	0.336	2.03636	T. trichiuris (ovos); E. coli; E.nana (cisto)		Helminto+Protozoário (HP)
MOP 402	M	26	26	5	9	400	10	14.9	0.027	0.163636	G. lamblia; E. coli; E.nana (cisto)		Protozoário (P)
MOP 403	F	39	39	9	10	500	50	12.8	0.821	4.97576	E. coli (cisto)		Protozoário (P)
MOP 404	F	38	38	9	11	3000	200	13.1	0.06	0.363636	Ascaris lumbricoides (ovos)		Helminto (H)
MOP 405	F	24	24	7	12	1500	15	14	0.382	2.31515	Ascaris lumbricoides; T. trichuris (ovos)		Helminto (H)
MOP 406	M	29	29	8	10	2500	35	13.7	1.121	6.79394	G. lamblia (cisto)		Protozoário (P)
MOP 407	M	28	28	9	10	500	10	14.4	1.151	6.97576	E. histolytica; E. coli; E.nana (cisto)		Protozoário (P)
MOP 408	F	58	58	13	12	2500	350	12.1	1.184	7.17576	E. histolytica (cisto)		Protozoário (P)
MOP 410	F	33	33	9	7	300	30	12.5	1.102	6.67879	Ascaris lumbricoides (ovos)		Helminto (H)
MOP 411	M	20	20	7	9	350	100	15.3	1.003	6.07879	E. coli; E.nana (cisto)		Protozoário (P)
MOP 412	F	23	23	8	5	2500	400	13.2	1.156	7.00606	T. trichiuris (ovos); G. lamblia (cisto)		Helminto+Protozoário (HP)
MOP 413	F	20	20	8	7	1500	25	12.7	0.815	4.93939	T. trichiuris; Ascaris lumbricoides (ovos); E. coli; E.nana (cisto)		Helminto+Protozoário (HP)
MOP 414	F	9	9	0	0	800	10	12.4	0.158	0.957576	E. coli; E.nana (cisto)		Protozoário (P)
MOP 415	M	52	52	17	6	250	20	14.4	0.725	4.39394	E. coli; E.nana (cisto)		Protozoário (P)
MOP 416	F	19	19	3	8	2500	350	11.2	1.097	6.64848	Ancilostomideo (Ovos)		Helminto (H)
MOP 417	F	34	34	8	9	600	30	14.3	0.25	1.51515	E. coli; E.nana; G. lamblia; E. histolytica (cisto)		Protozoário (P)
MOP 418	F	41	41	9	9	500	10	7.7	1.191	7.21818	Ascaris lumbricoides; T. trichuris; Ancilostomideo (ovos)		Helminto (H)
MOP 419	M	17	17	3	9	25	0	13	0.746	4.52121	Ascaris lumbricoides (ovos)		Helminto (H)
MOP 420	M	20	20	4	7	1500	40	13.4	1.261	7.64242	E. coli; E.nana (cisto)		Protozoário (P)
MOP 421	M	39	39	9	8	5000	30	12.8	0.369	2.23636	Ascaris lumbricoides (Ovos); E. coli; E. nana (Cisto)		Helminto+Protozoário (HP)
MOP 422	F	37	37	10	6	200	20	12.4	0.941	5.70303	T. trichiuris (Ovos); E. coli; E. nana (Cisto)		Helminto+Protozoário (HP)
MOP 423	F	25	25	9	6	50	5	13.2	0.014	0.0848485	Ascaris lumbricoides (Ovos); E. coli; E. nana (Cisto)		Helminto+Protozoário (HP)
MOP 424	F	9	9	0	0	3500	300	11.8	0.837	5.07273	E. histolytica (Cisto)		Protozoário (P)
MOP 425	M	11	11	1	6	3000	250	13.2	1.227	7.43636	E. coli; E.nana (cisto)		Protozoário (P)
MOP 427	M	45	45	10	9	2000	30	14.2	0.198	1.2	E. coli; E.nana (cisto)		Protozoário (P)
MOP 428	F	26	26	11	9	600	40	12.5	0.013	0.0787879	Ascaris lumbricoides (ovos)		Helminto (H)
MOP 429	F	31	31	9	7	1000	100	14.5	0.091	0.551515	G. lamblia (Cisto)		Protozoário (P)
MOP 430	M	15	15	2	8	300	30	14.3	1.198	7.26061	E. coli; E.nana (cisto)		Protozoário (P)
MOP 431	M	30	30	10	8	800	80	16.4	1.165	7.06061	E. coli; E.nana (cisto)		Protozoário (P)
MOP 432	M	35	35	9	6	3000	25	13.3	1.2	7.27273	Ascaris lumbricoides (ovos)		Helminto (H)
MOP 433	F	44	44	9	6	200	25	13.1	1.212	7.34545	Ascaris lumbricoides; T. trichuris (ovos)		Helminto (H)
MOP 434	F	54	54	13	12	600	60	11.5	1.252	7.58788	Ancilostomideo (ovos)		Helminto (H)
MOP 435	M	53	53	15	8	600	60	13.5	0.035	0.212121	Ascaris lumbricoides (Ovos); E. coli; E. nana (Cisto)		Helminto+Protozoário (HP)
MOP 436	M	26	26	4	9	2500	250	14.6	1.226	7.4303	T. trichiuris (Ovos); E. coli; E. nana (Cisto)		Helminto+Protozoário (HP)
MOP 437	M	66	66	9	9	40	0	13.9	0.366	2.21818	E. coli; E.nana (cisto)		Protozoário (P)
MOP 438	M	37	37	8	10	6000	350	11.2	1.257	7.61818	Ancilostomideo (Ovos)		Helminto (H)
MOP 439	F	47	47	8	12	1000	200	13.4	0.231	1.4	Ascaris lumbricoides; T. trichuris (ovos)		Helminto (H)
MOP 440	F	25	25	6	13	13500	1000	11.9	0.616	3.73333	Ancilostomideo (Ovos); G. lamblia (Cisto)		Helminto+Protozoário (HP)
MOP 441	M	32	32	7	11	1500	200	14.4	0.579	3.50909	E. coli; E.nana; G. lamblia (cisto)		Protozoário (P)
MOP 442	F	17	17	3	12	2000	350	8.2	1.146	6.94545	Ascaris lumbricoides; T. trichuris (ovos)		Helminto (H)
MOP 443	M	37	37	7	10	450	40	18.2	0.024	0.145455	E. coli; E.nana (cisto)		Protozoário (P)
MOP 444	M	16	16	3	12	1500	250	14.6	1.251	7.58182	Ascaris lumbricoides (Ovos); E. coli; E. nana (Cisto)		Helminto+Protozoário (HP)
MOP 445	M	34	34	9	8	3000	450	13.8	1.198	7.26061	Ascaris lumbricoides; T. trichuris (ovos)		Helminto (H)
MOP 446	M	16	16	3	9	10000	45	13.2	1.094	6.6303	Ascaris lumbricoides (ovos)		Helminto (H)
MOP 447	M	30	30	9	9	1500	15	14.2	0.727	4.40606	T. trichiuris (Ovos); G. lamblia (Cisto)		Helminto+Protozoário (HP)
	Coinfected=117

## Sheet: Intestinal parasites dataset
sex	Age	Residence time in Oiapoque	Number of previous malaria episodes	Period of last malaria	P. Vivax*	Gametocytes	hemoglobin	Optical Density (DO)PvMSP119	Reactivity Index (IR)_PvMSP119	Parasitological stool	Intestinal parasites
F	33	23	3	8			12.4	2.717	16.4667	E. coli / Levedura (F)	Protozoário (P)
M	31	30	4	9			14	0.209	1.26667	E. nana/ E. coli (cistos)/ E. histolytica (cisto)	Protozoário (P)
M	29	20	2	9			14.4	0.205	1.24242	E. histolytica (cisto)	Protozoário (P)
M	42	40	3	7			14.7	2.425	14.697	E. coli (cistos)/ E. histolytica (cisto)	Protozoário (P)
F	29	29	3	6			12.7	0.28	1.69697	Leveduras (R)/ E. histolytica (cisto)	Protozoário (P)
F	8	8	0	0			12.7	0.058	0.351515	E. coli (cistos)/ E. histolytica (cisto)	Protozoário (P)
F	17	17	2	7			9.4	0.044	0.266667	E. coli (cistos)/ E. histolytica (cisto)	Protozoário (P)
M	55	55	9	8			13.4	0.239	1.44848	E. histolytica (cisto)	Protozoário (P)
M	54	54	11	9			13.7	0.31	1.87879	E. coli (cistos)	Protozoário (P)
F	12	12	1	5			13.4	0.364	2.20606	Leveduras (R)/ E. coli (cisto)	Protozoário (P)
M	16	16	2	4			13	0.067	0.406061	Leveduras (R)/ E. coli (cisto)	Protozoário (P)
M	13	13	1	7			13.7	0.009	0.0545455	E. histolytica (cistos)/Ascaris lumbricoides (Ovos)	Helminto+Protozoário (HP)
F	64	64	9	9			13.4	0.036	0.218182	E. histolytica (cisto)	Protozoário (P)
M	20	20	2	8			14.4	2.565	15.5455	E. coli (cistos)/ E. histolytica (cisto)	Protozoário (P)
M	40	40	2	7			12.7	0.093	0.563636	Ascaris lumbricoides (Ovos)	Helminto (H)
M	28	28	3	8			13.7	0.135	0.818182	E. coli (cistos)/ E. histolytica (cisto)	Protozoário (P)
F	35	35	4	9			14.7	1.065	6.45455	E. coli (cistos)/ E. histolytica (cisto)	Protozoário (P)
M	13	13	1	6			13.4	0.148	0.89697	E. coli (cistos)/ E. histolytica (cisto)	Protozoário (P)
F	32	32	2	9			13.4	0.864	5.23636	E. nana (cisto)/ E. coli (cisto)	Protozoário (P)
F	17	17	3	6			14.4	0.146	0.884848	E. nana (cisto)/ E. coli (cisto)	Protozoário (P)
M	51	51	3	5			15.4	0.145	0.878788	Ascaris lumbricoides (Ovos)	Helminto (H)
M	34	34	3	12			14.7	1.082	6.55758	E. histolytica (cisto)	Protozoário (P)
M	10	10	1	8			13.4	0.049	0.29697	Ascaris lumbricoides (Ovos)/T.trichuris (Ovos)	Helminto (H)
M	32	32	7	9			14.7	0.057	0.345455	E. nana (cisto)/ E. coli (cisto)/E. histolytica (cisto)/FBA	Protozoário (P)
M	49	49	5	7			15.7	0.025	0.151515	E. nana (cisto)/ E. coli (cisto)	Protozoário (P)
F	30	30	6	9			11.7	0.187	1.13333	E. nana (cisto)/ E. coli (cisto)	Protozoário (P)
F	25	25	4	5			13.4	0.25	1.51515	Ascaris lumbricoides (Ovos)	Helminto (H)
F	25	25	6	7			12.4	2.633	15.9576	Ancilostomideos (ovos)	Helminto (H)
M	47	47	7	9			14.4	0.089	0.539394	E. nana (cisto)/ E. coli (cisto)/E. histolytica (cisto)	Protozoário (P)
F	27	27	9	8			12	1.425	8.63636	Ascaris lumbricoides (Ovos)	Helminto (H)
M	27	27	9	8			12.4	0.084	0.509091	T. trichuris (Ovos)	Helminto (H)
M	24	24	7	15			13.4	0.239	1.44848	E. nana; E. coli (cisto)	Protozoário (P)
M	14	14	1	12			13	0.136	0.824242	Ascaris lumbricoides (Ovos)	Helminto (H)
M	65	65	9	16			15	0.123	0.745455	E. nana; E. coli (cisto)	Protozoário (P)
M	56	56	10	17			14	2.493	15.1091	Ascaris lumbricoides (Ovos)	Helminto (H)
F	18	18	3	6			13.4	0.045	0.272727	Ascaris lumbricoides (Ovos); T. tricuris (Ovos)	Helminto (H)
M	61	61	8	7			12.4	1.95	11.8182	Ancilostomideos (ovos)	Helminto (H)
M	58	58	8	8			13.4	1.064	6.44848	E. nana; E. coli (cisto)	Protozoário (P)
M	48	48	9	9			14	0.453	2.74545	E. nana; E. coli; E. histolytica (cisto)	Protozoário (P)
F	49	49	8	10			13.4	0.038	0.230303	E. coli; E. histolytica (cisto)	Protozoário (P)
F	31	31	7	10			11.4	3.042	18.4364	Ascarias lumbricoides (Ovos)	Helminto (H)
M	28	28	9	12			13.4	0.078	0.472727	Ascarias lumbricoides (Ovos)	Helminto (H)
F	17	17	2	11			16.7	0.141	0.854545	T. trichuris (Ovos); E. coli; E. nana (Cisto)	Helminto+Protozoário (HP)
F	39	39	3	9			13.4	0.514	3.11515	E. histolytica (cisto); Leveduras (F)	Protozoário (P)
M	22	22	9	6			15	0.549	3.32727	E. coli; E. nana(Cisto)	Protozoário (P)
M	26	26	4	6			15	1.479	8.96364	Giardia lamblia (Cisto)	Protozoário (P)
M	45	45	6	9			14.7	0.318	1.92727	E. coli; E. nana(Cisto)	Protozoário (P)
F	8	8	1	9			13	0.003	0.0181818	E. coli; E. nana(Cisto)	Protozoário (P)
F	37	37	7	9			14.4	0.122	0.739394	E. coli; E. nana; E. histolytica(Cisto)	Protozoário (P)
M	18	18	2	8			12.4	0.05	0.30303	E. coli; E. nana(Cisto)	Protozoário (P)
M	32	32	5	8			13.4	0.086	0.521212	T. Trichiuris (Ovos)	Helminto (H)
F	20	20	4	9			12.7	2.107	12.7697	Ascaris lumricoides (Ovos)	Helminto (H)
M	32	32	5	8			14.5	0.87	5.27273	E. coli; E. nana(Cisto)	Protozoário (P)
F	40	40	9	6			12.4	0.087	0.527273	Ascaris lumbricoides (Ovos); E. coli; E. nana (Cisto)	Helminto+Protozoário (HP)
M	30	30	7	6			12.4	0.272	1.64848	Giardia lamblia (Cisto)	Protozoário (P)
F	40	40	9	10			11.7	0.398	2.41212	Ancilostomideos (ovos)	Helminto (H)
M	18	18	3	8			12.3	0.139	0.842424	T. trichuris; Ascaris lumbricoides (Ovos)
F	14	14	3	9			13.4	0.112	0.678788	Ascaris lumbricoides (Ovos)	Helminto (H)
F	34	34	7	9			10.6	0.341	2.06667	T. trichuris; Ascaris lumbricoides (Ovos)	Helminto (H)
F	19	19	3	10			11.5	0.156	0.945455	Ascaris lumbricoides (Ovos)	Helminto (H)
F	33	33	8	12			11.7	0.034	0.206061	T. trichuris (Ovos)	Helminto (H)
F	35	35	3	13			12	0.897	5.43636	E.nana; E. coli (Cisto)	Protozoário (P)
F	20	20	5	15			12.3	0.179	1.08485	E.nana; E. coli; E. histolytica (Cisto)	Protozoário (P)
F	54	54	6	15			12.1	0.493	2.98788	E.nana; E. coli (Cisto); Ancilostomideos (ovos)	Helminto+Protozoário (HP)
F	16	16	4	6			12.2	0.156	0.945455	Acaris lumbricoides (Ovos)	Helminto (H)
F	16	16	3	9			12.3	0.131	0.793939	Acaris lumbricoides (Ovos)	Helminto (H)
F	20	20	2	8			12.3	0.167	1.01212	Strongyloides stercoralis (larvas)	Helminto (H)
F	22	22	5	9			11.4	0.049	0.29697	Ancilostomideos (ovos)	Helminto (H)
F	31	31	4	11			10.9	0.159	0.963636	T. trichuris; Ascaris lumbricoides (Ovos)	Helminto (H)
M	11	11	2	13			12.2	0.01	0.0606061	Giardia lamblia (Cisto)	Protozoário (P)
F	30	30	7	9			12.7	0.058	0.351515	E.coli; E. nana (Cisto)	Protozoário (P)
M	17	17	2	6			12.6	0.069	0.418182	E.coli; E. histolytica (Cisto)	Protozoário (P)
F	26	26	8	8			12.2	0.025	0.151515	Giardia lamblia (Cisto)	Protozoário (P)
F	16	16	2	9			11.9	0.208	1.26061	Ancilostomideos (ovos)	Helminto (H)
M	21	21	8	6			13.9	0.039	0.236364	E. coli; E. nana (Cisto)	Protozoário (P)
F	17	17	2	10			12	0.23	1.39394	T. trichuris; Ascaris lumbricoides (Ovos); E.coli (Cisto)	Helminto+Protozoário (HP)
F	17	17	2	7			11.6	0.052	0.315152	H. nana (Ovos)	Helminto (H)
F	20	20	3	7			12.3	0.01	0.0606061	Giardia lamblia (Cisto)	Protozoário (P)
F	17	17	3	7			12	0.197	1.19394	Ascaris lumbricoides (Ovos)	Helminto (H)
F	18	18	4	11			11.7	0.115	0.69697	Ancilostomideos (ovos)	Helminto (H)
F	17	17	6	9			11.1	0.175	1.06061	Strongyloides stercoralis (larvas)	Helminto (H)
F	17	17	2	8			12.2	0.132	0.8	Giardia lamblia; E. coli (Cisto)	Protozoário (P)
F	23	23	4	13			12.6	0.312	1.89091	E. coli; E. nana (Cisto)	Protozoário (P)
M	25	25	5	11			11.5	0.135	0.818182	T. Trichiuris (Ovos)	Helminto (H)
F	57	57	8	9			12.1	0.088	0.533333	E.nana; E. coli; E. histolytica (Cisto)	Protozoário (P)
F	35	35	6	8			11.8	0.067	0.406061	T. trichuris; Ascaris lumbricoides (Ovos)	Helminto (H)
F	29	29	5	9			12.7	0.021	0.127273	Ascaris lumbricoides (Ovos)	Helminto (H)
F	28	28	9	10			11.8	0.072	0.436364	T. trichuris; Ascaris lumbricoides (Ovos)	Helminto (H)
F	16	16	2	9			12.1	0.066	0.4	Giardia lamblia (Cisto)	Protozoário (P)
F	18	18	2	5			12.4	0.073	0.442424	E.nana; E. coli (Cisto)	Protozoário (P)
F	15	15	2	7			12.7	0.165	1	E. coli (Cisto)	Protozoário (P)
F	19	19	3	10			12.7	0.096	0.581818	E. coli; E. nana (Cisto)	Protozoário (P)
M	20	20	5	12			12.5	0.061	0.369697	E. histolytica (cisto)	Protozoário (P)
F	17	17	2	10			11.7	0.091	0.551515	Ascaris lumbricoides (Ovos)	Helminto (H)
F	27	27	3	6			12	0.212	1.28485	T. trichuris; Ascaris lumbricoides (Ovos)	Helminto (H)
F	18	18	3	9			11.6	0.07	0.424242	Ancilostomideos (ovos)	Helminto (H)
M	33	33	6	11			10.6	0.521	3.15758	Ancilostomideos (ovos)	Helminto (H)
F	39	39	6	8			12.2	0.133	0.806061	E. coli; E. nana (Cisto)	Protozoário (P)
F	19	19	4	12			11.5	0.028	0.169697	Ascaris lumbricoides (Ovos)	Helminto (H)
F	19	19	3	12			12.8	0.1085	0.657576	E. coli; E. nana; G. lamblia (Cisto)	Protozoário (P)
F	31	31	3	14			12.1	0.203	1.2303	E. coli; E. nana (Cisto)	Protozoário (P)
F	18	18	3	8			10.9	0.061	0.369697	Strongyloides stercoralis (larvas)	Helminto (H)
F	18	18	3	8			11.8	0.286	1.73333	Ancilostomideos (ovos)	Helminto (H)
F	18	18	5	6			12.7	0.3965	2.40303	E. coli; E. nana (Cisto)	Protozoário (P)
F	17	17	4	9			12.2	0.0725	0.439394	E. coli; E. nana; histolytica (Cisto)	Protozoário (P)
F	40	40	9	11			13.2	0.22	1.33333	E. coli; E. nana (Cisto)	Protozoário (P)
M	36	36	12	12			13.2	0.1435	0.869697	Ascaris lumbricoides (Ovos)	Helminto (H)
F	26	26	8	6			12	0.193	1.1697	Ascaris lumbricoides (Ovos)	Helminto (H)
F	37	37	8	9			12	0.1545	0.936364	E. coli; E. nana (Cisto)	Protozoário (P)
F	35	35	9	9			11.2	0.2235	1.35455	Ascaris lumbricoides (Ovos)	Helminto (H)
F	19	19	5	7			12	0.158	0.957576	Ascaris lumbricoides (Ovos)	Helminto (H)
M	16	16	4	8			12.8	0.039	0.236364	T. trichuris (Ovos)	Helminto (H)
F	16	16	2	9			11	0.3015	1.82727	T. trichuris; Ascaris lumbricoides (Ovos)	Helminto (H)
F	18	18	3	9			10.8	0.0385	0.233333	Ancilostomideos (ovos)	Helminto (H)
F	21	21	5	10			12	0.0535	0.324242	E. coli; E. nana (Cisto)	Protozoário (P)
F	31	31	7	12			12.1	0.1635	0.990909	E. coli; E. nana; G. lamblia (Cisto)	Protozoário (P)
M	18	18	3	11			12.3	0.097	0.587879	Ascaris lumbricoides (Ovos)	Helminto (H)
F	49	49	9	10			11.6	0.0495	0.3	Ascaris lumbricoides (ovos)	Helminto (H)
F	32	32	9	7			10.4	0.157	0.951515	Ancilostomideos (ovos)	Helminto (H)
F	40	40	12	9			10.9	0.1615	0.978788	Ancilostomideos; T. Trichuris (ovos)	Helminto (H)
M	18	18	3	9			11.3	1.6195	9.81515	Ascaris lumbricoides; T. Trichuris (ovos)	Helminto (H)
F	24	24	6	9			10.7	0.186	1.12727	Ascaris lumbricoides (ovos); G. lamblia (cisto)	Helminto+Protozoário (HP)
F	17	17	3	9			11.3	0.068	0.412121	T. trichuris (Ovos)	Helminto (H)
F	16	16	3	9			10.8	0.021	0.127273	Ancilostomideos (ovos)	Helminto (H)
F	18	18	3	9			11.8	0.0805	0.487879	Ascaris lumbricoides (ovos)	Helminto (H)
M	20	20	5	10			12.9	0.1315	0.79697	E.coli; E. nana (Cisto)	Protozoário (P)
M	16	16	2	11			12.5	0.06	0.363636	E.coli; E. nana; E. histolytica (Cisto)	Protozoário (P)
F	16	16	3	12			12	0.1435	0.869697	E.coli; E. nana (Cisto)	Protozoário (P)
F	15	15	2	10			12.3	0.0175	0.106061	Strongyloides stercoralis (larvas)	Helminto (H)
F	42	42	9	9			11.7	0.164	0.993939	Ascaris lumbricoides (ovos)	Helminto (H)
M	74	40	15	6			13.6	0.35	2.12121	Ascaris lumbricoides (Ovos); E. coli; E. nana (Cisto)	Helminto+Protozoário (HP)
M	28	28	9	7			13.1	0.076	0.460606	Ascaris lumbricoides; T. trichuris (ovos)	Helminto (H)
M	21	21	8	8			15.2	0.2645	1.60303	E.coli; E. nana; E. histolytica (Cisto)	Protozoário (P)
F	35	35	9	10			12	2.226	13.4909	E.coli; E. nana; Giardia lamblia (Cisto)	Protozoário (P)
M	63	35	17	13			15.7	0.2875	1.74242	Ascaris lumbricoides (ovos); E. coli; E.nana (cisto)	Helminto+Protozoário (HP)
M	48	48	9	10			15.7	0.027	0.163636	E. nana; E. coli (Cisto)	Protozoário (P)
M	34	34	9	9			12	0.244	1.47879	Ascaris lumbricoides (ovos); G. lamblia (cisto)	Helminto+Protozoário (HP)
M	21	21	6	7			14.6	0.0215	0.130303	T. trichiuris (ovos); E. coli; E.nana (cisto)	Helminto+Protozoário (HP)
F	10	10	0	8			13.9	0.074	0.448485	Ascaris lumbricoides; T. trichuris (ovos)	Helminto (H)
M	43	43	9	9			14	0.719	4.35758	Ascaris lumbricoides (ovos); G. lamblia (cisto)	Helminto+Protozoário (HP)
M	32	32	11	9			13.4	0.0275	0.166667	T. trichiuris; Ascaris lumbricoides (ovos); E. coli; E.nana (cisto)	Helminto+Protozoário (HP)
M	47	47	13	9			10.9	0.149	0.90303	Ancilostomideos (ovos)	Helminto (H)
F	9	9	0	0			13.5	0.039	0.236364	Ascaris lumbricoides (ovos)	Helminto (H)
Intestinal parasites=143

## Sheet: Endemic control dataset
sex	Age	Residence time in Oiapoque	Number of previous malaria episodes	Period of last malaria	P. Vivax*	Gametocytes	hemoglobin	Optical Density (DO)PvMSP119	Reactivity Index (IR)_PvMSP119	Parasitological stool
M	13	13	1	4			12.7	0.496	3.00606	Ausência de Helmintos e Protozoarios/Leveduras (F)
F	11	11	1	6			9.4	0.64	3.87879	Ausência de Helmintos e Protozoarios
M	46	40	4	6			16	0.251	1.52121	Ausência de Helmintos e Protozoarios
F	58	35	3	7			12.7	0.279	1.69091	Ausência de Helmintos e Protozoarios/Leveduras (F)
M	38	38	3	8			10.7	0.358	2.1697	Ausência de Helmintos e Protozoarios
F	39	39	3	7			16	0.58	3.51515	Ausência de Helmintos e Protozoarios
F	57	38	2	8			14.7	0.23	1.39394	Ausência de Helmintos e Protozoarios
M	21	21	2	8			16.4	0.066	0.4	Ausência de Helmintos e Protozoarios/Leveduras (F)
M	47	40	5	7			14.7	0.671	4.06667	Ausência de Helmintos e Protozoarios/Leveduras (F)
F	30	30	3	9			13	0.298	1.80606	Ausência de Helmintos e Protozoarios
M	15	15	1	8			14.7	0.048	0.290909	Ausência de Helmintos e Protozoarios
M	33	33	4	9			12.7	1.572	9.52727	Ausência de Helmintos e Protozoarios/Leveduras (R)
M	16	16	2	8			13.4	0.211	1.27879	Ausência de Helmintos e Protozoarios
F	34	34	3	8			13.7	0.004	0.0242424	Ausência de Helmintos e Protozoarios/Leveduras (R)
F	29	29	5	12			14.7	0.332	2.01212	Ausência de Helmintos e Protozoarios/Leveduras (F)
M	10	10	1	9			12.7	0.017	0.10303	Ausência de Helmintos e Protozoarios/Leveduras (F)
M	33	33	6	9			14	2.769	16.7818	Ausência de Helmintos e Protozoarios
F	33	33	2	9			13.4	0.066	0.4	Ausência de Helmintos e Protozoarios
M	40	40	3	9			15	0.093	0.563636	Ausência de Helmintos e Protozoarios
M	17	17	4	9			14.7	0.052	0.315152	Ausência de Helmintos e Protozoarios
M	37	37	10	12			15.7	0.117	0.709091	Ausência de Helmintos e Protozoarios
M	39	39	5	12			15.7	0.064	0.387879	Ausência de Helmintos e Protozoarios
F	33	33	8	14			13	0.123	0.745455	Ausência de Helmintos e Protozoarios
M	43	43	8	12			15	0.078	0.472727	Ausência de Helmintos e Protozoarios
M	40	40	8	13			16	0.084	0.509091	Ausência de Helmintos e Protozoarios
M	36	36	8	12			14.7	0.067	0.406061	Ausência de Helmintos e Protozoarios
F	56	56	7	8			12	1.952	11.8303	Ausência de Helmintos e Protozoarios
F	39	39	10	12			14.4	0.206	1.24848	Ausência de Helmintos e Protozoarios
F	41	41	11	13			9.4	0.509	3.08485	Ausência de Helmintos e Protozoarios
F	28	28	4	8			12.4	0.626	3.79394	Ausência de Helmintos e Protozoarios
M	18	18	8	6			13.4	2.361	14.3091	Ausência de Helmintos e Protozoarios
M	30	30	8	9			16.7	0.054	0.327273	Ausência de Helmintos e Protozoarios
M	27	27	4	11			15	0.107	0.648485	Ausência de Helmintos e Protozoarios
M	12	12	1	12			12	0.089	0.539394	Ausência de Helmintos e Protozoarios
F	22	22	4	12			13.4	0.127	0.769697	Ausência de Helmintos e Protozoarios
F	23	23	6	14			12.2	0.078	0.472727	Ausência de Helmintos e Protozoarios
M	18	18	9	14			14.9	0.135	0.818182	Ausência de Helmintos e Protozoarios
F	17	17	3	16			12.6	0.321	1.94545	Ausência de Helmintos e Protozoarios
M	60	60	4	18			13.1	0.103	0.624242	Ausência de Helmintos e Protozoarios
M	19	19	4	8			16	0.035	0.212121	Ausência de Helmintos e Protozoarios
F	16	16	3	9			12.5	0.098	0.593939	Ausência de Helmintos e Protozoarios
F	17	17	4	9			13.4	0.054	0.327273	Ausência de Helmintos e Protozoarios
M	20	20	6	8			13.7	0.189	1.14545	Ausência de Helmintos e Protozoarios
M	19	19	6	9			14.6	0.046	0.278788	Ausência de Helmintos e Protozoarios
F	16	16	7	4			13.4	0.091	0.551515	Ausência de Helmintos e Protozoarios
M	18	18	5	6			13.8	0.103	0.624242	Ausência de Helmintos e Protozoarios
F	17	17	4	7			13.2	0.103	0.624242	Ausência de Helmintos e Protozoarios
F	24	24	6	10			12.3	0.074	0.448485	Ausência de Helmintos e Protozoarios
F	54	54	8	12			13.7	0.325	1.9697	Ausência de Helmintos e Protozoarios
M	31	31	8	10			15.4	2.248	13.6242	Ausência de Helmintos e Protozoarios
F	32	32	6	9			13.1	0.098	0.593939	Ausência de Helmintos e Protozoarios
F	19	19	3	8			12.9	0.069	0.418182	Ausência de Helmintos e Protozoarios
M	17	17	2	7			15	0.073	0.442424	Ausência de Helmintos e Protozoarios
F	21	21	8	9			12.9	0.601	3.64242	Ausência de Helmintos e Protozoarios
M	17	17	2	6			15.6	0.177	1.07273	Ausência de Helmintos e Protozoarios
M	17	17	2	10			15.4	0.456	2.76364	Ausência de Helmintos e Protozoarios
F	16	16	2	8			12.6	0.3	1.81818	Ausência de Helmintos e Protozoarios
F	19	19	4	9			13.9	0.025	0.151515	Ausência de Helmintos e Protozoarios
F	20	20	5	6			13	0.144	0.872727	Ausência de Helmintos e Protozoarios
F	23	23	5	9			12.8	0.095	0.575758	Ausência de Helmintos e Protozoarios
M	23	23	4	8			14.5	0.139	0.842424	Ausência de Helmintos e Protozoarios
F	40	40	9	9			12.5	0.037	0.224242	Ausência de Helmintos e Protozoarios
M	20	20	5	10			13.8	0.048	0.290909	Ausência de Helmintos e Protozoarios
F	18	18	4	10			13	0.017	0.10303	Ausência de Helmintos e Protozoarios
M	20	20	6	6			14.7	0.064	0.387879	Ausência de Helmintos e Protozoarios
F	42	42	9	9			12.6	0.137	0.830303	Ausência de Helmintos e Protozoarios
F	39	39	9	10			13.9	0.507	3.07273	Ausência de Helmintos e Protozoarios
F	19	19	3	11			13	0.471	2.85455	Ausência de Helmintos e Protozoarios
F	27	27	6	12			12.5	0.188	1.13939	Ausência de Helmintos e Protozoarios
F	20	20	3	14			13.2	0.05	0.30303	Ausência de Helmintos e Protozoarios
F	17	17	2	10			13.4	0.032	0.193939	Ausência de Helmintos e Protozoarios
M	27	27	5	8			15.1	0.087	0.527273	Ausência de Helmintos e Protozoarios
M	26	26	5	9			15	0.044	0.266667	Ausência de Helmintos e Protozoarios
M	25	25	4	6			14.7	0.648	3.92727	Ausência de Helmintos e Protozoarios
M	36	36	8	8			12	0.105	0.636364	Ausência de Helmintos e Protozoarios
M	27	27	7	9			13.8	0.054	0.327273	Ausência de Helmintos e Protozoarios
M	17	17	3	7			13.8	0.058	0.351515	Ausência de Helmintos e Protozoarios
M	28	28	7	10			15.5	0.101	0.612121	Ausência de Helmintos e Protozoarios
F	36	36	8	11			12.5	0.083	0.50303	Ausência de Helmintos e Protozoarios
F	17	17	3	10			12.7	0.222	1.34545	Ausência de Helmintos e Protozoarios
F	15	15	2	8			12.7	0.078	0.472727	Ausência de Helmintos e Protozoarios
F	16	16	2	6			12.8	0.472	2.86061	Ausência de Helmintos e Protozoarios
F	17	17	3	6			12.9	0.066	0.4	Ausência de Helmintos e Protozoarios
M	16	16	2	7			13.8	0.169	1.02424	Ausência de Helmintos e Protozoarios
M	16	16	2	8			15	0.073	0.442424	Ausência de Helmintos e Protozoarios
F	16	16	2	10			13.1	0.152	0.921212	Ausência de Helmintos e Protozoarios
M	17	17	2	11			14.1	0.066	0.4	Ausência de Helmintos e Protozoarios
M	17	17	3	11			16.5	0.206	1.24848	Ausência de Helmintos e Protozoarios
M	16	16	2	13			14.5	1.341	8.12727	Ausência de Helmintos e Protozoarios
M	15	15	2	6			14.8	0.035	0.212121	Ausência de Helmintos e Protozoarios
M	21	21	4	7			14.5	0.607	3.67879	Ausência de Helmintos e Protozoarios
F	19	19	5	6			13	0.072	0.436364	Ausência de Helmintos e Protozoarios
F	27	27	7	6			14.7	0.083	0.50303	Ausência de Helmintos e Protozoarios
M	18	18	4	7			14.4	0.195	1.18182	Ausência de Helmintos e Protozoarios
F	23	23	6	8			14.3	0.441	2.67273	Ausência de Helmintos e Protozoarios
M	18	18	8	9			14.4	0.317	1.92121	Ausência de Helmintos e Protozoarios
M	17	17	4	9			13.5	0.077	0.466667	Ausência de Helmintos e Protozoarios
M	18	18	3	10			15.4	0.124	0.751515	Ausência de Helmintos e Protozoarios
M	18	18	4	10			14.7	0.13	0.787879	Ausência de Helmintos e Protozoarios
F	20	20	5	10			12.7	0.088	0.533333	Ausência de Helmintos e Protozoarios
F	21	21	4	5			12.4	0.145	0.878788	Ausência de Helmintos e Protozoarios
F	18	18	3	10			13.4	0.128	0.775758	Ausência de Helmintos e Protozoarios
M	16	16	2	12			14.9	0.108	0.654545	Ausência de Helmintos e Protozoarios
M	18	18	3	7			14.1	0.366	2.21818	Ausência de Helmintos e Protozoarios
M	18	18	3	9			14.9	0.023	0.139394	Ausência de Helmintos e Protozoarios
F	18	18	3	9			12	0.079	0.478788	Ausência de Helmintos e Protozoarios
M	17	17	2	10			15.6	0.267	1.61818	Ausência de Helmintos e Protozoarios
M	23	23	5	11			15.3	0.172	1.04242	Ausência de Helmintos e Protozoarios
M	20	20	5	12			13.5	0.218	1.32121	Ausência de Helmintos e Protozoarios
M	18	18	3	12			14	0.11	0.666667	Ausência de Helmintos e Protozoarios
M	17	17	2	10			14.6	0.126	0.763636	Ausência de Helmintos e Protozoarios
F	21	21	3	13			13.3	0.155	0.939394	Ausência de Helmintos e Protozoarios
F	18	18	2	7			13.7	0.0735	0.445455	Ausência de Helmintos e Protozoarios
F	18	18	3	9			13.6	0.068	0.412121	Ausência de Helmintos e Protozoarios
F	17	17	2	10			12.7	0.125	0.757576	Ausência de Helmintos e Protozoarios
M	19	19	4	6			14.1	0.3265	1.97879	Ausência de Helmintos e Protozoarios
M	24	24	4	7			14.9	0.1165	0.706061	Ausência de Helmintos e Protozoarios
M	17	17	3	8			14.1	0.0685	0.415152	Ausência de Helmintos e Protozoarios
M	17	17	3	9			16.3	0.2675	1.62121	Ausência de Helmintos e Protozoarios
F	16	16	3	10			13.5	0.156	0.945455	Ausência de Helmintos e Protozoarios
F	19	19	2	10			13.5	0.1895	1.14848	Ausência de Helmintos e Protozoarios
F	28	28	7	8			13	0.13	0.787879	Ausência de Helmintos e Protozoarios
F	22	22	5	8			12.7	0.8625	5.22727	Ausência de Helmintos e Protozoarios
F	19	19	4	9			12.7	0.0695	0.421212	Ausência de Helmintos e Protozoarios
F	21	21	4	6			12	0.0715	0.433333	Ausência de Helmintos e Protozoarios
F	47	47	15	6			12.6	0.181	1.09697	Ausência de Helmintos e Protozoarios
M	15	15	3	8			13	0.024	0.145455	Ausência de Helmintos e Protozoarios
M	17	17	5	9			14.3	0.1565	0.948485	Ausência de Helmintos e Protozoarios
M	17	17	4	9			13	0.3115	1.88788	Ausência de Helmintos e Protozoarios
M	16	16	4	6			13.7	0.087	0.527273	Ausência de Helmintos e Protozoarios
M	32	32	3	7			15.4	0.0705	0.427273	Ausência de Helmintos e Protozoarios
M	17	17	3	10			13.5	0.059	0.357576	Ausência de Helmintos e Protozoarios
M	50	50	14	12			14.6	1.243	7.53333	Ausência de Helmintos e Protozoarios
F	59	59	16	10			12.6	0.078	0.472727	Ausência de Helmintos e Protozoarios
M	15	15	2	6			12.2	0.076	0.460606	Ausência de Helmintos e Protozoarios
M	17	17	3	10			12.9	0.2355	1.42727	Ausência de Helmintos e Protozoarios
F	26	26	5	8			12.4	0.17	1.0303	Ausência de Helmintos e Protozoarios
M	17	17	3	9			14	0.017	0.10303	Ausência de Helmintos e Protozoarios
M	19	19	3	8			13.5	0.0535	0.324242	Ausência de Helmintos e Protozoarios
M	19	19	4	9			13.7	0.1155	0.7	Ausência de Helmintos e Protozoarios
M	16	16	2	10			13.6	0.1685	1.02121	Ausência de Helmintos e Protozoarios
M	18	18	2	10			14.2	0.344	2.08485	Ausência de Helmintos e Protozoarios
M	16	16	2	12			14.1	0.1385	0.839394	Ausência de Helmintos e Protozoarios
M	17	17	2	12			14.7	0.2035	1.23333	Ausência de Helmintos e Protozoarios
M	16	16	2	13			13.2	0.1775	1.07576	Ausência de Helmintos e Protozoarios
M	42	42	9	15			15.8	0.271	1.64242	Ausência de Helmintos e Protozoarios
M	29	29	8	16			12.8	0.0435	0.263636	Ausência de Helmintos e Protozoarios
M	16	16	3	10			14.1	0.2715	1.64545	Ausência de Helmintos e Protozoarios
M	18	18	3	6			14	0.2925	1.77273	Ausência de Helmintos e Protozoarios
M	17	17	2	8			14.4	0.0385	0.233333	Ausência de Helmintos e Protozoarios
M	29	29	8	9			14.5	0.062	0.375758	Ausência de Helmintos e Protozoarios
Endemic control=151
