# Supplementary material for: Enteroparasite and vivax malaria co-infection on the Brazil-French Guiana border: Epidemiological, haematological and immunological aspects
Source: PLoS One. 2018 Jan 2;13(1):e0189958. doi: 10.1371/journal.pone.0189958 (PMC5749708; doi:10.1371/journal.pone.0189958)
Supplement: S1 Fig — (XLSX) [file pone.0189958.s003.xlsx]

## Sheet: cut off da MSP119
Reactivity Index (IR)_PvMSP119	Situation	Groups subdivided into (H); (P); (HP)		Descriptive statistics			HEMOPA negative control = 56
6.89091	Maláricos			Sample size =	56		HEMOPA standard [n = 56]
4.13333	Maláricos			Minimum	0.009		Mean of Negative Control Obsorbances (X̅) = 0.054
0.478788	Maláricos			Maximum	0.1565		Standard deviation (SD) = 0.037
0.206061	Maláricos			Total Amplitude	0.1475		Cut off = X̅ + 3xSD
4.51515	Maláricos			Medium	0.048		Cut off = 0,054+3.0.037
5.19394	Maláricos			First Quartile (25%)	0.0223		Cut off = 0,054+0,111
4.26061	Maláricos			Third Quartile (75%)	0.0753		cut off= 0,165
6.70909	Maláricos			Interquartile Deviation	0.053
7.22424	Maláricos			Arithmetic Mean	0.0545		Reactivity Index (IR) = (DO) of the sample / cut off
5.16364	Maláricos			Variance	0.0014		Sample Reactive or positive ≥ 1
1.81212	Maláricos			Standard deviation	0.0371		Negative Samples <1
7.03636	Maláricos			Default Error	0.005
0.345455	Maláricos			Coefficient of variation	0.6802		Acronyms and abbreviations
6.98788	Maláricos			Asymmetry (g1)	0.8303		B = White	B
0.339394	Maláricos			Curtose (g2)	0.0552		CP = Positive Control	CP
1.40606	Maláricos			Harmonic Mean =	0.0308		OD = Optical Density or Sample Absorbance (A)	DO
6.77576	Maláricos			N (harmonic mean) =	56		IR = Reactivity Index = (DO) or (A) of the Sample / cut off	IR
4.78788	Maláricos			Geometric Mean =	0.0419		NA = Sample Number	NA
6.92121	Maláricos			N (geometric mean) =	56
0.0666667	Maláricos			Variance (geom.) =	1.3008
7.30303	Maláricos			Standard deviation (geom.) =	2.1774
6.90303	Maláricos
1.12727	Maláricos
0.0787879	Maláricos
1.18182	Maláricos
6.21818	Maláricos
7.38182	Maláricos
0.0606061	Maláricos
6.78182	Maláricos
6.93333	Maláricos
4.06667	Malária+Enteroparasitas	Helminto (H)
2.15152	Malária+Enteroparasitas	Helminto (H)
6.32727	Malária+Enteroparasitas	Helminto (H)
6.74545	Malária+Enteroparasitas	Helminto (H)
0.793939	Malária+Enteroparasitas	Helminto (H)
6.33939	Malária+Enteroparasitas	Helminto (H)
7.21212	Malária+Enteroparasitas	Helminto (H)
4.46667	Malária+Enteroparasitas	Helminto (H)
6.93939	Malária+Enteroparasitas	Helminto (H)
0.933333	Malária+Enteroparasitas	Helminto (H)
6.42424	Malária+Enteroparasitas	Helminto (H)
6.98182	Malária+Enteroparasitas	Helminto (H)
0.848485	Malária+Enteroparasitas	Helminto (H)
7.39394	Malária+Enteroparasitas	Helminto (H)
7.36364	Malária+Enteroparasitas	Helminto (H)
6.56364	Malária+Enteroparasitas	Helminto (H)
1.37576	Malária+Enteroparasitas	Helminto (H)
0.460606	Malária+Enteroparasitas	Helminto (H)
6.8	Malária+Enteroparasitas	Helminto (H)
1.09697	Malária+Enteroparasitas	Helminto (H)
1.35758	Malária+Enteroparasitas	Helminto (H)
6.53333	Malária+Enteroparasitas	Helminto (H)
7.00606	Malária+Enteroparasitas	Helminto (H)
0.212121	Malária+Enteroparasitas	Helminto (H)
7.41818	Malária+Enteroparasitas	Helminto (H)
6.50909	Malária+Enteroparasitas	Helminto (H)
6.93333	Malária+Enteroparasitas	Helminto (H)
1.89697	Malária+Enteroparasitas	Helminto (H)
7.32727	Malária+Enteroparasitas	Helminto (H)
0.448485	Malária+Enteroparasitas	Helminto (H)
7.50909	Malária+Enteroparasitas	Helminto (H)
1.95758	Malária+Enteroparasitas	Helminto (H)
6.63636	Malária+Enteroparasitas	Helminto (H)
7.72121	Malária+Enteroparasitas	Helminto (H)
6.65455	Malária+Enteroparasitas	Helminto (H)
6.71515	Malária+Enteroparasitas	Helminto (H)
7.24848	Malária+Enteroparasitas	Helminto (H)
7.04848	Malária+Enteroparasitas	Helminto (H)
4.52121	Malária+Enteroparasitas	Helminto (H)
0.363636	Malária+Enteroparasitas	Helminto (H)
2.31515	Malária+Enteroparasitas	Helminto (H)
6.67879	Malária+Enteroparasitas	Helminto (H)
6.64848	Malária+Enteroparasitas	Helminto (H)
0.0787879	Malária+Enteroparasitas	Helminto (H)
7.27273	Malária+Enteroparasitas	Helminto (H)
7.34545	Malária+Enteroparasitas	Helminto (H)
7.58788	Malária+Enteroparasitas	Helminto (H)
7.21818	Malária+Enteroparasitas	Helminto (H)
4.52121	Malária+Enteroparasitas	Helminto (H)
7.61818	Malária+Enteroparasitas	Helminto (H)
1.4	Malária+Enteroparasitas	Helminto (H)
6.94545	Malária+Enteroparasitas	Helminto (H)
7.26061	Malária+Enteroparasitas	Helminto (H)
6.6303	Malária+Enteroparasitas	Helminto (H)
0.0787879	Malária+Enteroparasitas	Protozoário (P)
7.42424	Malária+Enteroparasitas	Protozoário (P)
7.46667	Malária+Enteroparasitas	Protozoário (P)
5.64242	Malária+Enteroparasitas	Protozoário (P)
4.98182	Malária+Enteroparasitas	Protozoário (P)
0.0242424	Malária+Enteroparasitas	Protozoário (P)
5.12727	Malária+Enteroparasitas	Protozoário (P)
3.38788	Malária+Enteroparasitas	Protozoário (P)
6.94545	Malária+Enteroparasitas	Protozoário (P)
6.32121	Malária+Enteroparasitas	Protozoário (P)
5.38182	Malária+Enteroparasitas	Protozoário (P)
7.1697	Malária+Enteroparasitas	Protozoário (P)
0.2	Malária+Enteroparasitas	Protozoário (P)
3.28485	Malária+Enteroparasitas	Protozoário (P)
4.52121	Malária+Enteroparasitas	Protozoário (P)
7.23636	Malária+Enteroparasitas	Protozoário (P)
0.0363636	Malária+Enteroparasitas	Protozoário (P)
3.98788	Malária+Enteroparasitas	Protozoário (P)
7.31515	Malária+Enteroparasitas	Protozoário (P)
7.21818	Malária+Enteroparasitas	Protozoário (P)
0.163636	Malária+Enteroparasitas	Protozoário (P)
4.97576	Malária+Enteroparasitas	Protozoário (P)
6.79394	Malária+Enteroparasitas	Protozoário (P)
6.97576	Malária+Enteroparasitas	Protozoário (P)
7.17576	Malária+Enteroparasitas	Protozoário (P)
6.07879	Malária+Enteroparasitas	Protozoário (P)
0.957576	Malária+Enteroparasitas	Protozoário (P)
4.39394	Malária+Enteroparasitas	Protozoário (P)
1.51515	Malária+Enteroparasitas	Protozoário (P)
7.64242	Malária+Enteroparasitas	Protozoário (P)
5.07273	Malária+Enteroparasitas	Protozoário (P)
7.43636	Malária+Enteroparasitas	Protozoário (P)
1.2	Malária+Enteroparasitas	Protozoário (P)
0.551515	Malária+Enteroparasitas	Protozoário (P)
7.26061	Malária+Enteroparasitas	Protozoário (P)
7.06061	Malária+Enteroparasitas	Protozoário (P)
2.21818	Malária+Enteroparasitas	Protozoário (P)
3.50909	Malária+Enteroparasitas	Protozoário (P)
0.145455	Malária+Enteroparasitas	Protozoário (P)
7.30909	Malária+Enteroparasitas	Helminto+Protozoário (HP)
2.50909	Malária+Enteroparasitas	Helminto+Protozoário (HP)
2.6303	Malária+Enteroparasitas	Helminto+Protozoário (HP)
0.387879	Malária+Enteroparasitas	Helminto+Protozoário (HP)
7.32727	Malária+Enteroparasitas	Helminto+Protozoário (HP)
0.0363636	Malária+Enteroparasitas	Helminto+Protozoário (HP)
1.04242	Malária+Enteroparasitas	Helminto+Protozoário (HP)
7.24242	Malária+Enteroparasitas	Helminto+Protozoário (HP)
4.55152	Malária+Enteroparasitas	Helminto+Protozoário (HP)
8.02424	Malária+Enteroparasitas	Helminto+Protozoário (HP)
4.61818	Malária+Enteroparasitas	Helminto+Protozoário (HP)
0.321212	Malária+Enteroparasitas	Helminto+Protozoário (HP)
0.363636	Malária+Enteroparasitas	Helminto+Protozoário (HP)
2.03636	Malária+Enteroparasitas	Helminto+Protozoário (HP)
7.00606	Malária+Enteroparasitas	Helminto+Protozoário (HP)
4.93939	Malária+Enteroparasitas	Helminto+Protozoário (HP)
2.23636	Malária+Enteroparasitas	Helminto+Protozoário (HP)
5.70303	Malária+Enteroparasitas	Helminto+Protozoário (HP)
0.0848485	Malária+Enteroparasitas	Helminto+Protozoário (HP)
0.212121	Malária+Enteroparasitas	Helminto+Protozoário (HP)
7.4303	Malária+Enteroparasitas	Helminto+Protozoário (HP)
3.73333	Malária+Enteroparasitas	Helminto+Protozoário (HP)
7.58182	Malária+Enteroparasitas	Helminto+Protozoário (HP)
4.40606	Malária+Enteroparasitas	Helminto+Protozoário (HP)
0.878788	Enteroparasitas	Helminto (H)
1.51515	Enteroparasitas	Helminto (H)
15.9576	Enteroparasitas	Helminto (H)
8.63636	Enteroparasitas	Helminto (H)
0.509091	Enteroparasitas	Helminto (H)
0.563636	Enteroparasitas	Helminto (H)
0.29697	Enteroparasitas	Helminto (H)
0.824242	Enteroparasitas	Helminto (H)
15.1091	Enteroparasitas	Helminto (H)
0.272727	Enteroparasitas	Helminto (H)
11.8182	Enteroparasitas	Helminto (H)
0.945455	Enteroparasitas	Helminto (H)
0.793939	Enteroparasitas	Helminto (H)
1.01212	Enteroparasitas	Helminto (H)
0.29697	Enteroparasitas	Helminto (H)
0.963636	Enteroparasitas	Helminto (H)
0.521212	Enteroparasitas	Helminto (H)
12.7697	Enteroparasitas	Helminto (H)
0.678788	Enteroparasitas	Helminto (H)
2.06667	Enteroparasitas	Helminto (H)
0.945455	Enteroparasitas	Helminto (H)
0.206061	Enteroparasitas	Helminto (H)
18.4364	Enteroparasitas	Helminto (H)
0.472727	Enteroparasitas	Helminto (H)
2.41212	Enteroparasitas	Helminto (H)
1.26061	Enteroparasitas	Helminto (H)
1.19394	Enteroparasitas	Helminto (H)
0.69697	Enteroparasitas	Helminto (H)
1.06061	Enteroparasitas	Helminto (H)
0.315152	Enteroparasitas	Helminto (H)
0.818182	Enteroparasitas	Helminto (H)
0.406061	Enteroparasitas	Helminto (H)
0.127273	Enteroparasitas	Helminto (H)
0.436364	Enteroparasitas	Helminto (H)
0.551515	Enteroparasitas	Helminto (H)
1.28485	Enteroparasitas	Helminto (H)
0.424242	Enteroparasitas	Helminto (H)
3.15758	Enteroparasitas	Helminto (H)
0.169697	Enteroparasitas	Helminto (H)
0.369697	Enteroparasitas	Helminto (H)
1.73333	Enteroparasitas	Helminto (H)
0.869697	Enteroparasitas	Helminto (H)
1.1697	Enteroparasitas	Helminto (H)
1.35455	Enteroparasitas	Helminto (H)
0.957576	Enteroparasitas	Helminto (H)
0.236364	Enteroparasitas	Helminto (H)
1.82727	Enteroparasitas	Helminto (H)
0.233333	Enteroparasitas	Helminto (H)
0.587879	Enteroparasitas	Helminto (H)
0.3	Enteroparasitas	Helminto (H)
0.951515	Enteroparasitas	Helminto (H)
0.978788	Enteroparasitas	Helminto (H)
9.81515	Enteroparasitas	Helminto (H)
0.412121	Enteroparasitas	Helminto (H)
0.127273	Enteroparasitas	Helminto (H)
0.487879	Enteroparasitas	Helminto (H)
0.106061	Enteroparasitas	Helminto (H)
0.993939	Enteroparasitas	Helminto (H)
0.460606	Enteroparasitas	Helminto (H)
0.448485	Enteroparasitas	Helminto (H)
0.90303	Enteroparasitas	Helminto (H)
0.842424	Enteroparasitas	Helminto (H)
0.236364	Enteroparasitas	Helminto (H)
0.0606061	Enteroparasitas	Protozoário (P)
0.8	Enteroparasitas	Protozoário (P)
1.89091	Enteroparasitas	Protozoário (P)
0.533333	Enteroparasitas	Protozoário (P)
0.4	Enteroparasitas	Protozoário (P)
0.442424	Enteroparasitas	Protozoário (P)
1	Enteroparasitas	Protozoário (P)
0.581818	Enteroparasitas	Protozoário (P)
0.369697	Enteroparasitas	Protozoário (P)
0.806061	Enteroparasitas	Protozoário (P)
0.657576	Enteroparasitas	Protozoário (P)
1.2303	Enteroparasitas	Protozoário (P)
2.40303	Enteroparasitas	Protozoário (P)
0.439394	Enteroparasitas	Protozoário (P)
1.33333	Enteroparasitas	Protozoário (P)
0.936364	Enteroparasitas	Protozoário (P)
0.324242	Enteroparasitas	Protozoário (P)
0.990909	Enteroparasitas	Protozoário (P)
0.79697	Enteroparasitas	Protozoário (P)
0.363636	Enteroparasitas	Protozoário (P)
0.869697	Enteroparasitas	Protozoário (P)
1.60303	Enteroparasitas	Protozoário (P)
13.4909	Enteroparasitas	Protozoário (P)
0.163636	Enteroparasitas	Protozoário (P)
16.4667	Enteroparasitas	Protozoário (P)
1.26667	Enteroparasitas	Protozoário (P)
1.24242	Enteroparasitas	Protozoário (P)
14.697	Enteroparasitas	Protozoário (P)
1.69697	Enteroparasitas	Protozoário (P)
0.351515	Enteroparasitas	Protozoário (P)
0.266667	Enteroparasitas	Protozoário (P)
1.44848	Enteroparasitas	Protozoário (P)
1.87879	Enteroparasitas	Protozoário (P)
2.20606	Enteroparasitas	Protozoário (P)
0.406061	Enteroparasitas	Protozoário (P)
0.218182	Enteroparasitas	Protozoário (P)
15.5455	Enteroparasitas	Protozoário (P)
0.818182	Enteroparasitas	Protozoário (P)
6.45455	Enteroparasitas	Protozoário (P)
0.89697	Enteroparasitas	Protozoário (P)
5.23636	Enteroparasitas	Protozoário (P)
0.884848	Enteroparasitas	Protozoário (P)
6.55758	Enteroparasitas	Protozoário (P)
0.345455	Enteroparasitas	Protozoário (P)
0.151515	Enteroparasitas	Protozoário (P)
1.13333	Enteroparasitas	Protozoário (P)
0.539394	Enteroparasitas	Protozoário (P)
1.44848	Enteroparasitas	Protozoário (P)
0.745455	Enteroparasitas	Protozoário (P)
6.44848	Enteroparasitas	Protozoário (P)
2.74545	Enteroparasitas	Protozoário (P)
0.230303	Enteroparasitas	Protozoário (P)
3.11515	Enteroparasitas	Protozoário (P)
3.32727	Enteroparasitas	Protozoário (P)
8.96364	Enteroparasitas	Protozoário (P)
1.92727	Enteroparasitas	Protozoário (P)
0.0181818	Enteroparasitas	Protozoário (P)
0.739394	Enteroparasitas	Protozoário (P)
0.30303	Enteroparasitas	Protozoário (P)
5.27273	Enteroparasitas	Protozoário (P)
1.64848	Enteroparasitas	Protozoário (P)
5.43636	Enteroparasitas	Protozoário (P)
1.08485	Enteroparasitas	Protozoário (P)
0.0606061	Enteroparasitas	Protozoário (P)
0.351515	Enteroparasitas	Protozoário (P)
0.418182	Enteroparasitas	Protozoário (P)
0.151515	Enteroparasitas	Protozoário (P)
0.236364	Enteroparasitas	Protozoário (P)
1.39394	Enteroparasitas	Helminto+Protozoário (HP)
0.0545455	Enteroparasitas	Helminto+Protozoário (HP)
2.98788	Enteroparasitas	Helminto+Protozoário (HP)
0.527273	Enteroparasitas	Helminto+Protozoário (HP)
1.12727	Enteroparasitas	Helminto+Protozoário (HP)
2.12121	Enteroparasitas	Helminto+Protozoário (HP)
1.74242	Enteroparasitas	Helminto+Protozoário (HP)
0.854545	Enteroparasitas	Helminto+Protozoário (HP)
1.47879	Enteroparasitas	Helminto+Protozoário (HP)
0.130303	Enteroparasitas	Helminto+Protozoário (HP)
4.35758	Enteroparasitas	Helminto+Protozoário (HP)
0.166667	Enteroparasitas	Helminto+Protozoário (HP)
3.00606	Grupo Endêmico
3.87879	Grupo Endêmico
1.52121	Grupo Endêmico
1.69091	Grupo Endêmico
2.1697	Grupo Endêmico
3.51515	Grupo Endêmico
1.39394	Grupo Endêmico
0.4	Grupo Endêmico
4.06667	Grupo Endêmico
1.80606	Grupo Endêmico
0.290909	Grupo Endêmico
9.52727	Grupo Endêmico
1.27879	Grupo Endêmico
0.0242424	Grupo Endêmico
2.01212	Grupo Endêmico
0.10303	Grupo Endêmico
16.7818	Grupo Endêmico
0.4	Grupo Endêmico
0.563636	Grupo Endêmico
0.315152	Grupo Endêmico
0.709091	Grupo Endêmico
0.387879	Grupo Endêmico
0.745455	Grupo Endêmico
0.472727	Grupo Endêmico
0.509091	Grupo Endêmico
0.406061	Grupo Endêmico
11.8303	Grupo Endêmico
1.24848	Grupo Endêmico
3.08485	Grupo Endêmico
3.79394	Grupo Endêmico
14.3091	Grupo Endêmico
0.327273	Grupo Endêmico
0.648485	Grupo Endêmico
0.539394	Grupo Endêmico
0.769697	Grupo Endêmico
0.472727	Grupo Endêmico
0.818182	Grupo Endêmico
1.94545	Grupo Endêmico
0.624242	Grupo Endêmico
0.212121	Grupo Endêmico
0.593939	Grupo Endêmico
0.327273	Grupo Endêmico
1.14545	Grupo Endêmico
0.278788	Grupo Endêmico
0.551515	Grupo Endêmico
0.624242	Grupo Endêmico
0.624242	Grupo Endêmico
0.448485	Grupo Endêmico
1.9697	Grupo Endêmico
13.6242	Grupo Endêmico
0.593939	Grupo Endêmico
0.418182	Grupo Endêmico
0.442424	Grupo Endêmico
3.64242	Grupo Endêmico
1.07273	Grupo Endêmico
2.76364	Grupo Endêmico
1.81818	Grupo Endêmico
0.151515	Grupo Endêmico
0.872727	Grupo Endêmico
0.575758	Grupo Endêmico
0.842424	Grupo Endêmico
0.224242	Grupo Endêmico
0.290909	Grupo Endêmico
0.10303	Grupo Endêmico
0.387879	Grupo Endêmico
0.830303	Grupo Endêmico
3.07273	Grupo Endêmico
2.85455	Grupo Endêmico
1.13939	Grupo Endêmico
0.30303	Grupo Endêmico
0.193939	Grupo Endêmico
0.527273	Grupo Endêmico
0.266667	Grupo Endêmico
3.92727	Grupo Endêmico
0.636364	Grupo Endêmico
0.327273	Grupo Endêmico
0.351515	Grupo Endêmico
0.612121	Grupo Endêmico
0.50303	Grupo Endêmico
1.34545	Grupo Endêmico
0.472727	Grupo Endêmico
2.86061	Grupo Endêmico
0.4	Grupo Endêmico
1.02424	Grupo Endêmico
0.442424	Grupo Endêmico
0.921212	Grupo Endêmico
0.4	Grupo Endêmico
1.24848	Grupo Endêmico
8.12727	Grupo Endêmico
0.212121	Grupo Endêmico
3.67879	Grupo Endêmico
0.436364	Grupo Endêmico
0.50303	Grupo Endêmico
1.18182	Grupo Endêmico
2.67273	Grupo Endêmico
1.92121	Grupo Endêmico
0.466667	Grupo Endêmico
0.751515	Grupo Endêmico
0.787879	Grupo Endêmico
0.533333	Grupo Endêmico
0.878788	Grupo Endêmico
0.775758	Grupo Endêmico
0.654545	Grupo Endêmico
2.21818	Grupo Endêmico
0.139394	Grupo Endêmico
0.478788	Grupo Endêmico
1.61818	Grupo Endêmico
1.04242	Grupo Endêmico
1.32121	Grupo Endêmico
0.666667	Grupo Endêmico
0.763636	Grupo Endêmico
0.939394	Grupo Endêmico
0.445455	Grupo Endêmico
0.412121	Grupo Endêmico
0.757576	Grupo Endêmico
1.97879	Grupo Endêmico
0.706061	Grupo Endêmico
0.415152	Grupo Endêmico
1.62121	Grupo Endêmico
0.945455	Grupo Endêmico
1.14848	Grupo Endêmico
0.787879	Grupo Endêmico
5.22727	Grupo Endêmico
0.421212	Grupo Endêmico
0.433333	Grupo Endêmico
1.09697	Grupo Endêmico
0.145455	Grupo Endêmico
0.948485	Grupo Endêmico
1.88788	Grupo Endêmico
0.527273	Grupo Endêmico
0.427273	Grupo Endêmico
0.357576	Grupo Endêmico
7.53333	Grupo Endêmico
0.472727	Grupo Endêmico
0.460606	Grupo Endêmico
1.42727	Grupo Endêmico
1.0303	Grupo Endêmico
0.10303	Grupo Endêmico
0.324242	Grupo Endêmico
0.7	Grupo Endêmico
1.02121	Grupo Endêmico
2.08485	Grupo Endêmico
0.839394	Grupo Endêmico
1.23333	Grupo Endêmico
1.07576	Grupo Endêmico
1.64242	Grupo Endêmico
0.263636	Grupo Endêmico
1.64545	Grupo Endêmico
1.77273	Grupo Endêmico
0.233333	Grupo Endêmico
0.375758	Grupo Endêmico

## Sheet: MSP119 group statistics
Respond to PvMSP119	n	%
Total (All Groups)	441	100
Positive	226	51.2
Negative	215	48.7
Malaric	30	100
Positive	23	76.7
Negative	7	23.3
Coinfected	117	100
Positive	95	81.1
Negative	22	18.9
Coinfectados subdividido	117	100
Positive Helminth (H)	46	39.3
Negative Helminth (H)	8	6.9
Positive Protozoan (P)	31	26.5
Negative Protozoan (P)	8	6.9
Positive Helminth + Protozoan (HP)	18	15.3
Negative Helminth + Protozoan (HP)	6	5.1
Enteroparasites	143	100
Positive	58	40.5
Negative	85	59.5
Enteroparasites subdivided	143	100
Positive Helminth (H)	20	13.986
Negative Helminth (H)	43	30.0699
Positive Protozoan (P)	31	21.6783
Negative Protozoan (P)	37	25.8741
Positive Helminth + Protozoan (HP)	7	4.8951
Negative Helminth + Protozoan (HP)	5	3.4965
Endemic Control	151	100
Positive	50	33.1
Negative	101	68.9

## Sheet: MSP119 group statistics 2
Respond to PvMSP119	n	%
Malaric	30	100
Positive	23	76.7
Negative	7	23.3
Coinfected	117	100
Positive	95	81.1
Negative	22	18.9
Coinfected Subdivided	117	100
Positive Helminth (H)	46	85.1
Negative Helminth (H)	8	14.9
Total Helminths (P + N)	54
Positive Protozoan (P)	31	79.5
Negative Protozoan (P)	8	20.5
Total Protozoa (P + N)	39
Positive Helminth + Protozoan (HP)	18	75
Negative Helminth + Protozoan (HP)	6	25
Total Helminth + Protozoan (P + N)	24
Enteroparasites	143	100
Positive	58	40.5
Negative	85	59.5
Enteroparasites subdivided	143	100
Positive Helminth (H)	20	31.7
Negative Helminth (H)	43	68.2
Total Helminths (P + N)	63
Positive Protozoan (P)	31	45.5
Negative Protozoan (P)	37	54.4
Total Protozoa (P + N)	68
Positive Helminth + Protozoan (HP)	7	58.3
Negative Helminth + Protozoan (HP)	5	41.7
Total Helminth + Protozoan (P + N)	12
Endemic Control	151	100
Positive	50	33.1
Negative	101	68.9
