# Supplementary material for: Enteroparasite and vivax malaria co-infection on the Brazil-French Guiana border: Epidemiological, haematological and immunological aspects
Source: PLoS One. 2018 Jan 2;13(1):e0189958. doi: 10.1371/journal.pone.0189958 (PMC5749708; doi:10.1371/journal.pone.0189958)
Supplement: S2 Fig — (XLSX) [file pone.0189958.s004.xlsx]

## Sheet: Group Dataset
sex	Age	Residence time in Oiapoque	Number of previous malaria episodes	Period of last malaria	P. Vivax*	Gametocytes	hemoglobin	Optical Density (DO)PvMSP119	Reactivity Index (IR)_PvMSP119	Parasitological stool	Intestinal parasites	IL-2	IL-4	IL-5	IL-10	TNF	INF-ɣ
M	32	30	10	6	1000	3000	13.7	1.206	7.30909	A. lumbricoides (ovos), T. trichiurus (ovos), Ancilosmotídeos (ovos), E. coli (cisto)	Malária+Enteroparasitas	6.54	11.54	10.03	808.21	14.21	9.89
M	21	21	3	6	1000	50	13.7	1.137	6.89091	Ausência de helmintos e protozoários.	Maláricos	9.27	8.16	8.41	156.71	9.48	11.04
M	17	15	8	6	2000	30	13.4	1.113	6.74545	A. lumbricoides (ovos)	Malária+Enteroparasitas	6.88	8.23	9.24	1378.14	12.02	17.15
M	15	15	2	12	600	80	13.7	0.931	5.64242	E. nana (cisto)/ E. coli (cistos)	Malária+Enteroparasitas	6.32	6.3	8.11	43.65	12.29	7.62
M	30	30	4	5	1000	200	14	0.682	4.13333	Ausência de helmintos e protozoários.	Maláricos	10.45	9.71	7.07	159.85	10.67	11.36
F	17	17	2	8	13500	4000	11	0.846	5.12727	E. coli (cisto)	Malária+Enteroparasitas	7.73	9.53	7.88	1019.46	9.24	25.58
M	16	16	1	8	12000	6000	13.4	1.046	6.33939	A. lumbricoides (ovos)	Malária+Enteroparasitas	7.1	6.3	8.16	6517.52	10.29	21.42
M	21	20	2	7	100	20	15.4	0.079	0.478788	Ausência de helmintos e protozoários.	Maláricos	9.11	10.05	8.72	25.18	9.64	32.14
M	40	40	8	6	400	50	15.7	0.034	0.206061	Ausência de helmintos e protozoários.	Maláricos	11.75	13.22	11.24	51.9	9.16	164.1
F	46	46	3	5	500	10	11.4	1.19	7.21212	A. lumbricoides (ovos)	Malária+Enteroparasitas	7.39	7.29	8.49	7741.25	35.15	15
M	25	23	3	8	2000	9	14.7	0.745	4.51515	Ausência de helmintos e protozoários.	Maláricos	9.66	10.74	7.4	23.23	8.84	8.73
M	38	23	2	6	4500	500	13.7	1.209	7.32727	E. Coli (cisto)/ E. nana (cisto)/A. lumbricoides (Ovos)	Malária+Enteroparasitas	7.9	9.45	9.39	55.59	14.9	11.51
M	8	8	1	6	3500	1500	10.4	1.146	6.94545	Giardia lamblia (Cisto)/E. coli (Cisto)	Malária+Enteroparasitas	5.56	15.41	8.22	18465.1	37.65	24.7
F	33	30	3	6	1000	400	13	1.043	6.32121	E. nana/ E. coli (cistos)	Malária+Enteroparasitas	7.73	6.6	9.09	214.15	17.16	13.42
F	27	20	4	6	3000	1000	12.4	0.888	5.38182	E. histolytica (Cisto)/E. nana (cisto)	Malária+Enteroparasitas	7.44	7.21	9.15	54.08	10.42	8.14
F	50	30	2	6	4000	1000	13	1.195	7.24242	Ascaris lumbricoides (Ovos)/Giardia lamblia (Cisto)	Malária+Enteroparasitas	5.56	6.15	11.84	36.62	9.89	8.83
F	49	40	2	7	3000	500	12.7	1.145	6.93939	A. lumbricoides (ovos), T. trichiurus (ovos)	Malária+Enteroparasitas	5.77	5.05	0	21.15	11.08	8.75
F	33	23	3	8			12.4	2.717	16.4667	E. coli / Levedura (F)	Enteroparasitas	7.92	8.66	6.84	7.66	9.78	9.93
M	31	30	4	9			14	0.209	1.26667	E. nana/ E. coli (cistos)/ E. histolytica (cisto)	Enteroparasitas	8.39	8.83	8.27	6.9	8.91	8.9
M	29	20	2	9			14.4	0.205	1.24242	E. histolytica (cisto)	Enteroparasitas	8.56	7.43	8.94	9.07	10.3	10.71
M	13	13	1	4			12.7	0.496	3.00606	Ausência de Helmintos e Protozoarios/Leveduras (F)	Grupo Controle	11.97	10.17	9.87	10.74	11	10.11
F	11	11	1	6			9.4	0.64	3.87879	Ausência de Helmintos e Protozoarios	Grupo Controle	10.05	7.83	7.24	7.3	7.51	8.35
M	46	40	4	6			16	0.251	1.52121	Ausência de Helmintos e Protozoarios	Grupo Controle	10.22	6.82	8.04	9.37	11.8	9.54
F	58	35	3	7			12.7	0.279	1.69091	Ausência de Helmintos e Protozoarios/Leveduras (F)	Grupo Controle	9.94	10.45	7.75	9.82	9.64	8.98
M	38	38	3	8			10.7	0.358	2.1697	Ausência de Helmintos e Protozoarios	Grupo Controle	9.77	9.83	11.08	21.14	8.53	10.73
F	39	39	3	7			16	0.58	3.51515	Ausência de Helmintos e Protozoarios	Grupo Controle	10.39	8.32	6.97	8.91	8.84	7.9
M	42	40	3	7			14.7	2.425	14.697	E. coli (cistos)/ E. histolytica (cisto)	Enteroparasitas	8.86	8.32	8.18	3766.19	12.99	15.8
F	57	38	2	8			14.7	0.23	1.39394	Ausência de Helmintos e Protozoarios	Grupo Controle	7.47	7.73	7.27	35.63	7.59	20.22
F	29	29	3	6			12.7	0.28	1.69697	Leveduras (R)/ E. histolytica (cisto)	Enteroparasitas	7.92	10.94	9.39	9.01	9.34	17.44
M	47	40	5	7			14.7	0.671	4.06667	Ausência de Helmintos e Protozoarios/Leveduras (F)	Grupo Controle	8.89	6.67	8.19	8.07	7.12	10.48
F	46	46	2	5	4000	1000	13.4	0.857	5.19394	Ausência de Helmintos e Protozoarios/Leveduras (F)	Maláricos	10.17	8.87	7.34	320.66	8.84	10.55
M	33	33	4	7	3000	800	14	0.703	4.26061	Ausência de Helmintos e Protozoarios	Maláricos	12.26	18.12	10.55	43.78	11.64	11.11
M	55	55	9	8			13.4	0.239	1.44848	E. histolytica (cisto)	Enteroparasitas	8.09	7.93	7.31	6.38	7.04	7.66
M	54	54	11	9			13.7	0.31	1.87879	E. coli (cistos)	Enteroparasitas	6.83	8.38	7.27	6.61	7.37	8.84
F	30	30	3	9			13	0.298	1.80606	Ausência de Helmintos e Protozoarios	Grupo Controle	7.85	8.87	8.19	8.07	8.53	8.98
F	12	12	1	5			13.4	0.364	2.20606	Leveduras (R)/ E. coli (cisto)	Enteroparasitas	11.19	11.81	9.21	16.89	9.25	22.18
M	33	33	4	9			12.7	1.572	9.52727	Ausência de Helmintos e Protozoarios/Leveduras (R)	Grupo Controle	8.5	6.46	8.26	10.02	9.24	11.67
M	20	20	2	8			14.4	2.565	15.5455	E. coli (cistos)/ E. histolytica (cisto)	Enteroparasitas	9.41	8.21	7.63	9.78	9.69	13.01
M	16	16	2	8			13.4	0.211	1.27879	Ausência de Helmintos e Protozoarios	Grupo Controle	6.43	4.69	10.63	13.28	12.56	10.97
F	35	35	4	9			14.7	1.065	6.45455	E. coli (cistos)/ E. histolytica (cisto)	Enteroparasitas	9.2	9.57	8.61	7.6	9.34	9.03
F	29	29	5	12			14.7	0.332	2.01212	Ausência de Helmintos e Protozoarios/Leveduras (F)	Grupo Controle	5.77	3.01	8.85	6.14	10.82	7.53
F	32	32	2	9			13.4	0.864	5.23636	E. nana (cisto)/ E. coli (cisto)	Enteroparasitas	8.77	8.77	7.8	8.95	8.31	11.67
M	43	43	4	9	2500	1000	13.4	1.107	6.70909	Ausência de Helmintos e Protozoarios	Maláricos	9.94	7.62	7.53	15.88	8.06	8.73
M	34	34	3	12			14.7	1.082	6.55758	E. histolytica (cisto)	Enteroparasitas	7.84	8.21	8.05	9.84	6.71	8.97
F	8	8	1	6	4000	600	12.4	1.06	6.42424	Ascaris lumbricoides (Ovos)	Malária+Enteroparasitas	6.54	9.86	8.88	776.71	10.15	59.41
F	25	25	4	5			13.4	0.25	1.51515	Ascaris lumbricoides (Ovos)	Enteroparasitas	8.9	8.32	10.3	36.36	11.73	14.66
F	25	25	6	7			12.4	2.633	15.9576	Ancilostomideos (ovos)	Enteroparasitas	8.13	10.19	9.82	9.36	7.8	10.19
M	33	33	6	9			14	2.769	16.7818	Ausência de Helmintos e Protozoarios	Grupo Controle	6.38	2.57	10.86	9.01	6.46	10.7
M	14	14	2	8	500	80	13.4	1.194	7.23636	E. coli (cisto)/E. histolytica (cisto)	Malária+Enteroparasitas	6.65	6.22	8.4	27.56	12.02	9.01
M	40	40	3	9			15	0.093	0.563636	Ausência de Helmintos e Protozoarios	Grupo Controle	7.56	4.83	8.97	8.09	12.7	7.87
M	31	31	8	8	6500	1000	13	1.192	7.22424	Ausência de Helmintos e Protozoarios	Maláricos	9.72	8.54	7.72	17.92	11.64	11.17
F	27	27	9	8			12	1.425	8.63636	Ascaris lumbricoides (Ovos)	Enteroparasitas	8.99	10.02	9.09	8.13	10.57	10.19
M	37	37	10	12			15.7	0.117	0.709091	Ausência de Helmintos e Protozoarios	Grupo Controle	5.34	3.93	7.7	6.63	7.71	6.42
M	24	24	7	15			13.4	0.239	1.44848	E. nana; E. coli (cisto)	Enteroparasitas	9.67	8.49	8.55	6.55	6.71	8.84
F	33	33	8	14			13	0.123	0.745455	Ausência de Helmintos e Protozoarios	Grupo Controle	7.79	3.01	10.06	11.29	13.66	9.36
M	40	40	8	13			16	0.084	0.509091	Ausência de Helmintos e Protozoarios	Grupo Controle	7.62	5.85	8.7	8.59	13.8	12.42
F	22	22	4	15	6500	1000	14.4	1.191	7.21818	E. nana; E. coli (cisto)	Malária+Enteroparasitas	6.65	3.4	9.45	1625.39	11.48	9.63
M	56	56	10	17			14	2.493	15.1091	Ascaris lumbricoides (Ovos)	Enteroparasitas	7.88	8.83	7.76	9.13	7.88	8.51
M	24	24	4	7	7500	1000	15.7	1.152	6.98182	Ascaris lumbricoides (ovos)	Malária+Enteroparasitas	7.27	6.98	9.27	4028.88	15.18	17.81
M	61	61	8	7			12.4	1.95	11.8182	Ancilostomideos (ovos)	Enteroparasitas	8.43	10.08	7.04	8.83	8.48	10.45
M	58	58	8	8			13.4	1.064	6.44848	E. nana; E. coli (cisto)	Enteroparasitas	8.69	8.94	9.41	6.84	8.48	11.47
F	56	56	7	8			12	1.952	11.8303	Ausência de Helmintos e Protozoarios	Grupo Controle	7.67	3.93	8.94	11.98	14.35	9.1
M	48	48	9	9			14	0.453	2.74545	E. nana; E. coli; E. histolytica (cisto)	Enteroparasitas	7.97	8.38	9.53	6.32	8.39	9.1
F	31	31	7	10			11.4	3.042	18.4364	Ascarias lumbricoides (Ovos)	Enteroparasitas	7.97	7.82	8.11	7.77	9.25	8.84
M	27	27	5	14	300	150	14.7	0.852	5.16364	Ausência de Helmintos e Protozoarios	Maláricos	8.17	8.71	8.13	9.04	8.92	20.35
M	55	55	7	9	1500	20	14.4	0.299	1.81212	Ausência de Helmintos e Protozoarios	Maláricos	9.89	7.19	6.97	247.07	8.76	13.1
F	39	39	10	12			14.4	0.206	1.24848	Ausência de Helmintos e Protozoarios	Grupo Controle	6.26	7.84	10.68	11.29	12.7	9.19
F	41	41	11	13			9.4	0.509	3.08485	Ausência de Helmintos e Protozoarios	Grupo Controle	6.43	3.53	7.82	6.95	11.35	6.25
F	28	28	4	8			12.4	0.626	3.79394	Ausência de Helmintos e Protozoarios	Grupo Controle	8.43	5.72	9.15	7.72	6.96	12.5
M	19	19	6	9	6000	1000	14	1.161	7.03636	Ausência de Helmintos e Protozoarios	Maláricos	9.16	8.65	7.72	193.71	12.29	10.98
F	39	39	3	9			13.4	0.514	3.11515	E. histolytica (cisto); Leveduras (F)	Enteroparasitas	7.67	6.82	7.76	7.25	7.29	7.99
M	22	22	9	6			15	0.549	3.32727	E. coli; E. nana(Cisto)	Enteroparasitas	8.05	8.1	7.83	7.72	8.73	10.32
M	30	30	3	6	3000	200	17	0.057	0.345455	Ausência de Helmintos e Protozoarios	Maláricos	11.35	7.35	8.32	35.78	8.21	42.62
M	26	26	4	6			15	1.479	8.96364	Giardia lamblia (Cisto)	Enteroparasitas	9.03	7.04	8.05	15.06	10.04	15.42
F	38	38	5	8	4500	400	13	1.153	6.98788	Ausência de Helmintos e Protozoarios	Maláricos	11.41	8.16	7.88	789.54	8.29	9.73
M	45	45	6	9			14.7	0.318	1.92727	E. coli; E. nana(Cisto)	Enteroparasitas	8.3	7.26	8.58	10.25	68.51	7.99
M	19	19	2	9	200		15	0.056	0.339394	Ausência de Helmintos e Protozoarios	Maláricos	9.66	6.82	7.75	9.56	7.2	8.16
M	17	17	3	9	16000	6000	11.7	0.232	1.40606	Ausência de Helmintos e Protozoarios	Maláricos	10.28	6.61	7.59	33.84	9.32	8.35
F	20	20	4	9			12.7	2.107	12.7697	Ascaris lumricoides (Ovos)	Enteroparasitas	7.84	6.76	7.44	7.19	9.51	10
M	32	32	5	8			14.5	0.87	5.27273	E. coli; E. nana(Cisto)	Enteroparasitas	8.09	7.43	7.07	7.42	8.22	10.06
M	62	62	8	6	2500	800	11.7	1.215	7.36364	Ascaris lumbricoides (Ovos)	Malária+Enteroparasitas	8.66	4.07	8.4	35.27	12.7	7.53
M	18	18	8	6			13.4	2.361	14.3091	Ausência de Helmintos e Protozoarios	Grupo Controle	9.16	9.17	7.89	8.36	7.29	8.97
M	30	30	7	6			12.4	0.272	1.64848	Giardia lamblia (Cisto)	Enteroparasitas	9.07	8.55	8.08	8.18	8.14	8.45
F	40	40	9	10			11.7	0.398	2.41212	Ancilostomideos (ovos)	Enteroparasitas	9.41	10.31	8.27	7.77	8.39	33.65
M	27	27	4	11			15	0.107	0.648485	Ausência de Helmintos e Protozoarios	Grupo Controle	8.73	8.89	8.11	6.67	7.8	9.03
F	42	42	6	6	4000	160	11	1.083	6.56364	Ascaris lumbricoides (ovos)	Malária+Enteroparasitas	6.71	6.6	8.97	1888.86	98.03	9.89
F	12	12	2	9	4000	300	12.1	1.118	6.77576	Ausência de Helmintos e Protozoarios	Maláricos	9.22	7.46	8.07	198.76	10.83	9.48
M	12	12	1	12			12	0.089	0.539394	Ausência de Helmintos e Protozoarios	Grupo Controle	8.73	7.43	7.14	6.38	6.71	7.21
M	18	18	3	11	11000	450	13.2	0.79	4.78788	Ausência de Helmintos e Protozoarios	Maláricos	11.97	6.88	12.11	648.38	9.95	10.04
F	19	19	3	13	3500	600	12.4	1.142	6.92121	Ausência de Helmintos e Protozoarios	Maláricos	9.89	9.21	7.98	1341.05	8.21	9.67
F	24	24	6	9	60		12.7	0.011	0.0666667	Ausência de Helmintos e Protozoarios	Maláricos	8.94	7.14	7.5	10.68	7.98	26.19
M	37	37	2	8	6000	300	15.7	1.205	7.30303	Ausência de Helmintos e Protozoarios	Maláricos	9.16	9.38	7.75	104.12	11.48	8.66
F	51	51	6	8	1500	300	12.6	1.078	6.53333	Ascaris lumbricoides (Ovos)	Malária+Enteroparasitas	5.56	4.27	8.25	63.28	21.93	7.53
F	51	51	8	9	1000	200	14.6	1.139	6.90303	Ausência de Helmintos e Protozoarios	Maláricos	10.22	7.67	8.87	21.14	8.06	10.42
F	49	49	9	9	3000	350	15.2	0.186	1.12727	Ausência de Helmintos e Protozoarios	Maláricos	9.33	7.25	6.77	52.65	30.01	18.94
F	34	34	7	9			10.6	0.341	2.06667	T. trichuris; Ascaris lumbricoides (Ovos)	Enteroparasitas	8.39	11.06	7.24	5.97	9.6	7.93
F	22	22	4	12			13.4	0.127	0.769697	Ausência de Helmintos e Protozoarios	Grupo Controle	9.03	7.99	6.7	6.61	8.65	8.38
F	35	35	3	13			12	0.897	5.43636	E.nana; E. coli (Cisto)	Enteroparasitas	9.35	7.56	8.09	9.52	11.5	8.34
M	18	18	9	14			14.9	0.135	0.818182	Ausência de Helmintos e Protozoarios	Grupo Controle	8.22	8.77	9.82	7.48	8.73	7.86
F	17	17	3	16			12.6	0.321	1.94545	Ausência de Helmintos e Protozoarios	Grupo Controle	8.52	7.32	7.47	8.54	9.95	8.38
M	60	60	4	18			13.1	0.103	0.624242	Ausência de Helmintos e Protozoarios	Grupo Controle	7.88	6.32	7.37	7.07	7.46	8.84
F	16	16	3	9			12.5	0.098	0.593939	Ausência de Helmintos e Protozoarios	Grupo Controle	7.67	7.87	7.95	10.25	8.56	8.38
M	20	20	6	8			13.7	0.189	1.14545	Ausência de Helmintos e Protozoarios	Grupo Controle	9.71	9.91	7.99	7.19	8.22	7.07
F	54	54	6	15			12.1	0.493	2.98788	E.nana; E. coli (Cisto); Ancilostomideos (ovos)	Enteroparasitas	9.58	8.64	6.64	8.77	9.69	7.04
F	16	16	7	4			13.4	0.091	0.551515	Ausência de Helmintos e Protozoarios	Grupo Controle	8.55	5.6	7.21	7.82	11.1	7.22
M	18	18	5	6			13.8	0.103	0.624242	Ausência de Helmintos e Protozoarios	Grupo Controle	8.27	8.22	7.01	9.58	9.22	7.28
F	17	17	4	7			13.2	0.103	0.624242	Ausência de Helmintos e Protozoarios	Grupo Controle	10.14	10.49	8.06	10.65	13.02	9.09
F	24	24	6	10			12.3	0.074	0.448485	Ausência de Helmintos e Protozoarios	Grupo Controle	8.23	7.2	8.63	8.83	8.12	7.28
F	54	54	8	12			13.7	0.325	1.9697	Ausência de Helmintos e Protozoarios	Grupo Controle	15.43	11.61	9.27	14.34	17.72	14.02
M	31	31	8	10			15.4	2.248	13.6242	Ausência de Helmintos e Protozoarios	Grupo Controle	9.25	8.28	7.51	7.89	9.14	8.63
F	32	32	6	9			13.1	0.098	0.593939	Ausência de Helmintos e Protozoarios	Grupo Controle	9.16	8.04	7.9	8.45	11.58	7.57
F	21	21	8	9			12.9	0.601	3.64242	Ausência de Helmintos e Protozoarios	Grupo Controle	8.97	7.86	7.45	9.27	10.47	8.16
F	16	16	2	9			11.9	0.208	1.26061	Ancilostomideos (ovos)	Enteroparasitas	9.39	8.34	8.5	9.21	11.26	8.04
M	17	17	2	6			15.6	0.177	1.07273	Ausência de Helmintos e Protozoarios	Grupo Controle	8.51	10.67	6.64	7.57	9.53	6.69
F	17	17	2	10			12	0.23	1.39394	T. trichuris; Ascaris lumbricoides (Ovos); E.coli (Cisto)	Enteroparasitas	9.68	6.78	7.41	9.71	10.39	8.51
M	17	17	2	10			15.4	0.456	2.76364	Ausência de Helmintos e Protozoarios	Grupo Controle	9.68	7.26	7.05	7.76	8.9	7.87
F	16	16	2	8			12.6	0.3	1.81818	Ausência de Helmintos e Protozoarios	Grupo Controle	9.39	9.62	7.54	7.7	11.18	8.63
F	20	20	5	6			13	0.144	0.872727	Ausência de Helmintos e Protozoarios	Grupo Controle	9.07	8.71	7.41	9.9	9.69	8.28
F	23	23	5	9			12.8	0.095	0.575758	Ausência de Helmintos e Protozoarios	Grupo Controle	8.09	11.79	6.33	7.64	9.84	8.1
M	23	23	4	8			14.5	0.139	0.842424	Ausência de Helmintos e Protozoarios	Grupo Controle	7.63	11.29	6.98	8.39	9.06	7.81
F	17	17	3	7			12	0.197	1.19394	Ascaris lumbricoides (Ovos)	Enteroparasitas	9.96	10.98	7.28	8.89	10.87	8.45
F	42	42	9	9			12.6	0.137	0.830303	Ausência de Helmintos e Protozoarios	Grupo Controle	10.76	15.54	6.84	10.08	11.34	6.57
F	39	39	9	10			13.9	0.507	3.07273	Ausência de Helmintos e Protozoarios	Grupo Controle	7.21	6.31	6.43	7.76	8.51	7.16
F	19	19	3	11			13	0.471	2.85455	Ausência de Helmintos e Protozoarios	Grupo Controle	8.6	9.62	7.31	9.46	11.26	7.98
F	27	27	6	12			12.5	0.188	1.13939	Ausência de Helmintos e Protozoarios	Grupo Controle	9.21	7.32	7.64	9.02	8.98	7.1
F	23	23	4	13			12.6	0.312	1.89091	E. coli; E. nana (Cisto)	Enteroparasitas	9.63	9.75	9.12	9.46	9.76	7.81
M	27	27	5	8			15.1	0.087	0.527273	Ausência de Helmintos e Protozoarios	Grupo Controle	9.82	8.95	6.71	9.02	10	7.51
M	25	25	4	6			14.7	0.648	3.92727	Ausência de Helmintos e Protozoarios	Grupo Controle	9.44	9.07	6.36	8.33	7.89	7.22
M	7	7	0	0	2000	100	9.5	1.156	7.00606	Ancilostomideos (ovos)	Malária+Enteroparasitas	8.78	4.21	33.8	1889.14	23.86	8.48
M	36	36	8	8			12	0.105	0.636364	Ausência de Helmintos e Protozoarios	Grupo Controle	9.21	10.3	6.88	8.64	10.08	7.75
M	23	23	4	8	1500	6	11	1.224	7.41818	T. trichuris; Ascaris lumbricoides (Ovos)	Malária+Enteroparasitas	6.76	6.15	9.85	418.81	9.63	11.51
M	28	28	7	10			15.5	0.101	0.612121	Ausência de Helmintos e Protozoarios	Grupo Controle	9.77	9.99	8	12.21	10.08	10.42
F	36	36	8	11			12.5	0.083	0.50303	Ausência de Helmintos e Protozoarios	Grupo Controle	9.21	9.32	6.47	8.45	9.92	7.1
F	17	17	3	10			12.7	0.222	1.34545	Ausência de Helmintos e Protozoarios	Grupo Controle	8.79	9.01	7.35	9.83	10.16	9.85
F	16	16	2	6			12.8	0.472	2.86061	Ausência de Helmintos e Protozoarios	Grupo Controle	9.16	6.6	6.64	8.08	11.58	9.09
M	16	16	2	7			13.8	0.169	1.02424	Ausência de Helmintos e Protozoarios	Grupo Controle	9.29	9.12	8.76	7.97	9.38	9.46
F	16	16	2	10			13.1	0.152	0.921212	Ausência de Helmintos e Protozoarios	Grupo Controle	7.68	8.53	8.04	8.63	11.57	8.31
M	17	17	3	11			16.5	0.206	1.24848	Ausência de Helmintos e Protozoarios	Grupo Controle	9.18	10.39	7.73	6.28	8.95	10.18
M	16	16	2	13			14.5	1.341	8.12727	Ausência de Helmintos e Protozoarios	Grupo Controle	9.56	8.79	7.7	9.37	7.06	9.61
M	21	21	4	7			14.5	0.607	3.67879	Ausência de Helmintos e Protozoarios	Grupo Controle	7.95	6.13	7.59	6.72	8.2	8.09
F	27	27	3	6			12	0.212	1.28485	T. trichuris; Ascaris lumbricoides (Ovos)	Enteroparasitas	9.16	10.11	7.64	9.46	10.55	9.03
F	27	27	7	6			14.7	0.083	0.50303	Ausência de Helmintos e Protozoarios	Grupo Controle	8.27	10.66	8.55	9.67	8.84	9.89
M	18	18	4	7			14.4	0.195	1.18182	Ausência de Helmintos e Protozoarios	Grupo Controle	8.37	8.86	7.8	7.01	8.52	9.17
F	23	23	6	8			14.3	0.441	2.67273	Ausência de Helmintos e Protozoarios	Grupo Controle	9.18	10.72	7.97	8.11	7.68	8.45
M	18	18	8	9			14.4	0.317	1.92121	Ausência de Helmintos e Protozoarios	Grupo Controle	10.43	7.68	7.52	7.45	9.81	9.32
M	18	18	3	10			15.4	0.124	0.751515	Ausência de Helmintos e Protozoarios	Grupo Controle	9.45	8.14	7.8	5.48	8.95	9.25
M	18	18	4	10			14.7	0.13	0.787879	Ausência de Helmintos e Protozoarios	Grupo Controle	9.72	7.55	8.32	8.04	7.16	9.89
F	20	20	5	10			12.7	0.088	0.533333	Ausência de Helmintos e Protozoarios	Grupo Controle	9.88	8.27	10.77	6.43	11.45	8.09
F	21	21	4	5			12.4	0.145	0.878788	Ausência de Helmintos e Protozoarios	Grupo Controle	7.57	9.06	7.94	6.64	8.95	10.4
F	18	18	3	10			13.4	0.128	0.775758	Ausência de Helmintos e Protozoarios	Grupo Controle	8.53	9.59	8.79	7.97	7.57	8.09
M	33	33	6	11			10.6	0.521	3.15758	Ancilostomideos (ovos)	Enteroparasitas	7.95	10.49	7.68	10.65	9.53	8.1
M	16	16	2	12			14.9	0.108	0.654545	Ausência de Helmintos e Protozoarios	Grupo Controle	9.99	10.39	7.31	9.3	8.95	10.18
M	18	18	3	7			14.1	0.366	2.21818	Ausência de Helmintos e Protozoarios	Grupo Controle	8.27	8.73	7.63	6.79	8.2	8.6
M	17	17	2	10			15.6	0.267	1.61818	Ausência de Helmintos e Protozoarios	Grupo Controle	8.53	8.79	9.71	12.97	9.81	10.11
M	23	23	5	11			15.3	0.172	1.04242	Ausência de Helmintos e Protozoarios	Grupo Controle	7.95	10.26	8.28	10.12	8.41	9.97
M	20	20	5	12			13.5	0.218	1.32121	Ausência de Helmintos e Protozoarios	Grupo Controle	8.91	12.69	7.9	6.28	7.99	10.11
M	18	18	3	12			14	0.11	0.666667	Ausência de Helmintos e Protozoarios	Grupo Controle	7.47	9.92	7.87	8.93	6.75	8.74
M	17	17	2	10			14.6	0.126	0.763636	Ausência de Helmintos e Protozoarios	Grupo Controle	8.16	9.99	9.19	6.86	6.14	10.11
F	21	21	3	13			13.3	0.155	0.939394	Ausência de Helmintos e Protozoarios	Grupo Controle	8	8.73	8.01	6.57	8.41	10.04
F	18	18	3	8			11.8	0.286	1.73333	Ancilostomideos (ovos)	Enteroparasitas	9.58	7.14	7.58	8.89	10.71	7.93
F	17	17	2	10			12.7	0.125	0.757576	Ausência de Helmintos e Protozoarios	Grupo Controle	10.43	8.46	7.66	7.6	7.06	7.44
M	19	19	4	6			14.1	0.3265	1.97879	Ausência de Helmintos e Protozoarios	Grupo Controle	9.02	7.87	8.08	9.15	6.14	7.37
F	18	18	5	6			12.7	0.3965	2.40303	E. coli; E. nana (Cisto)	Enteroparasitas	7.81	9.38	7.28	8.58	8.82	8.39
M	24	24	4	7			14.9	0.1165	0.706061	Ausência de Helmintos e Protozoarios	Grupo Controle	10.32	8.73	7.73	7.6	8.1	10.76
M	17	17	3	9			16.3	0.2675	1.62121	Ausência de Helmintos e Protozoarios	Grupo Controle	8.48	7.22	8.39	7.08	6.65	11.04
F	16	16	3	10			13.5	0.156	0.945455	Ausência de Helmintos e Protozoarios	Grupo Controle	9.23	9.59	8.45	8.26	9.48	9.46
F	19	19	2	10			13.5	0.1895	1.14848	Ausência de Helmintos e Protozoarios	Grupo Controle	10.15	7.29	7.97	7.45	9.38	10.18
F	40	40	9	11			13.2	0.22	1.33333	E. coli; E. nana (Cisto)	Enteroparasitas	8.32	7.68	7.45	8.39	11.26	7.87
M	34	34	9	12	1000	100	14.7	0.013	0.0787879	Ausência de Helmintos e Protozoarios	Maláricos	9.83	8.43	7.4	58.11	10.03	14.02
F	28	28	7	8			13	0.13	0.787879	Ausência de Helmintos e Protozoarios	Grupo Controle	9.29	9.46	9.22	7.97	7.89	12.19
M	50	79	9	7	150		13.4	0.195	1.18182	Ausência de Helmintos e Protozoarios	Maláricos	7.96	8.27	8.59	39.25	8.45	8.6
M	21	21	5	6	16000	800	13.5	1.026	6.21818	Ausência de Helmintos e Protozoarios	Maláricos	8.34	9.15	7.91	30.05	9.56	10.04
F	21	21	5	6	11500	600	11	1.144	6.93333	Ancilostomideos (ovos)	Malária+Enteroparasitas	4.71	3.66	7.74	524.2	9.76	6.42
M	55	55	8	6	3500	300	12.1	1.209	7.32727	Strongyloides stercoralis (larvas)	Malária+Enteroparasitas	7.9	4.21	10.71	335.82	17.3	12.14
F	22	22	5	8			12.7	0.8625	5.22727	Ausência de Helmintos e Protozoarios	Grupo Controle	8.11	9.32	7.45	7.01	7.68	10.47
F	35	35	9	9			11.2	0.2235	1.35455	Ascaris lumbricoides (Ovos)	Enteroparasitas	8.09	7.92	7.21	8.77	10.31	7.57
F	47	47	15	6			12.6	0.181	1.09697	Ausência de Helmintos e Protozoarios	Grupo Controle	8.37	8.14	8.35	7.23	6.95	8.24
M	17	17	5	9			14.3	0.1565	0.948485	Ausência de Helmintos e Protozoarios	Grupo Controle	8.7	7.22	7.7	8.11	9.7	9.32
M	17	17	4	9			13	0.3115	1.88788	Ausência de Helmintos e Protozoarios	Grupo Controle	7.95	6.39	7.02	7.38	8.2	8.17
F	16	16	2	9			11	0.3015	1.82727	T. trichuris; Ascaris lumbricoides (Ovos)	Enteroparasitas	7.95	11.61	5.97	8.77	10.39	7.34
M	50	50	14	12			14.6	1.243	7.53333	Ausência de Helmintos e Protozoarios	Grupo Controle	8.27	9.92	8.01	7.16	7.06	9.82
M	17	17	3	10			12.9	0.2355	1.42727	Ausência de Helmintos e Protozoarios	Grupo Controle	8.48	7.68	8.25	7.97	8.84	8.31
F	26	26	5	8			12.4	0.17	1.0303	Ausência de Helmintos e Protozoarios	Grupo Controle	8.7	8.6	7.66	8.04	8.52	9.53
M	18	18	3	9			11.3	1.6195	9.81515	Ascaris lumbricoides; T. Trichuris (ovos)	Enteroparasitas	9.68	8.34	15.55	9.4	8.9	7.46
M	19	19	4	9			13.7	0.1155	0.7	Ausência de Helmintos e Protozoarios	Grupo Controle	8.7	8.6	7.66	8.04	8.52	9.53
M	16	16	2	10			13.6	0.1685	1.02121	Ausência de Helmintos e Protozoarios	Grupo Controle	8.48	9.99	9.02	7.3	9.27	8.96
M	18	18	2	10			14.2	0.344	2.08485	Ausência de Helmintos e Protozoarios	Grupo Controle	9.29	10.19	8.04	9.07	8.1	12.12
M	16	16	2	12			14.1	0.1385	0.839394	Ausência de Helmintos e Protozoarios	Grupo Controle	8.59	7.61	7.45	6.64	7.37	9.1
M	17	17	2	12			14.7	0.2035	1.23333	Ausência de Helmintos e Protozoarios	Grupo Controle	8.11	7.94	6.95	6.86	9.27	7.88
M	16	16	2	13			13.2	0.1775	1.07576	Ausência de Helmintos e Protozoarios	Grupo Controle	9.02	8.93	8.35	9.67	6.55	9.03
M	42	42	9	15			15.8	0.271	1.64242	Ausência de Helmintos e Protozoarios	Grupo Controle	9.29	7.94	8.25	8.11	11.45	9.68
M	16	16	3	10			14.1	0.2715	1.64545	Ausência de Helmintos e Protozoarios	Grupo Controle	9.02	9.19	7.97	8.19	8.95	9.03
M	18	18	3	6			14	0.2925	1.77273	Ausência de Helmintos e Protozoarios	Grupo Controle	8.16	7.61	9.02	8.7	10.13	10.76
M	74	40	15	6			13.6	0.35	2.12121	Ascaris lumbricoides (Ovos); E. coli; E. nana (Cisto)	Enteroparasitas	8.37	10.67	7.64	8.89	7.58	8.74
M	21	21	8	8			15.2	0.2645	1.60303	E.coli; E. nana; E. histolytica (Cisto)	Enteroparasitas	8.23	7.74	7.21	10.46	9.69	6.57
F	18	18	4	9	1500	300	11	1.239	7.50909	Strogyloides stercoralis (larva)	Malária+Enteroparasitas	8.08	6.45	9.27	37.2	13.11	7.7
M	28	28	3	9	3000	80	14.7	1.218	7.38182	Ausência de Helmintos e Protozoarios	Maláricos	8.34	8.87	7.3	8742.56	27.13	38.68
M	26	26	8	10	2000	5	15.8	1.324	8.02424	Ascaris lumbricoides (Ovos); E. coli; E. nana (Cisto)	Malária+Enteroparasitas	7.33	6.98	8.85	1543.16	27.91	11.24
F	35	35	9	10			12	2.226	13.4909	E.coli; E. nana; Giardia lamblia (Cisto)	Enteroparasitas	9.07	9.25	7.84	9.9	8.44	7.22
M	63	35	17	13			15.7	0.2875	1.74242	Ascaris lumbricoides (ovos); E. coli; E.nana (cisto)	Enteroparasitas	9.72	7.44	7.54	10.08	10.55	8.22
M	34	34	9	9			12	0.244	1.47879	Ascaris lumbricoides (ovos); G. lamblia (cisto)	Enteroparasitas	9.39	7.62	7.38	8.64	10.08	6.86
F	18	18	2	6	10	20	12.4	1.274	7.72121	Ancilostomideos (ovos)	Malária+Enteroparasitas	7.16	5.19	7.96	51.48	12.29	7.27
M	25	25	4	6	1000		12	0.01	0.0606061	Ausência de Helmintos e Protozoarios	Maláricos	11.29	7.73	7.5	87.15	7.98	51.84
M	53	53	10	7	30	100	9.7	0.762	4.61818	Strongyloides stercoralis (larvas); E. nana; E. coli (Cisto)	Malária+Enteroparasitas	7.85	7.45	10.09	5963.27	14.49	13.7
M	43	43	9	9			14	0.719	4.35758	Ascaris lumbricoides (ovos); G. lamblia (cisto)	Enteroparasitas	8.97	6.25	6.6	18.52	10.08	8.16
F	16	16	2	9	4500	800	12.7	1.098	6.65455	Ascaris lumbricoides (ovos)	Malária+Enteroparasitas	6.43	6	7.7	1137.98	16.87	12.51
M	46	46	15	7	1500	350	15.1	1.108	6.71515	Strongyloides stercoralis (larva)	Malária+Enteroparasitas	8.19	3.86	8.97	200.33	13.11	9.98
F	7	7	0	0	350	10	11.8	1.196	7.24848	Ascaris lumbricoides; T. trichuris (ovos)	Malária+Enteroparasitas	6.88	2.51	9	769.92	8.72	9.19
M	45	45	9	7	1500	15	12.4	1.163	7.04848	H. nana (Ovos)	Malária+Enteroparasitas	6.71	13.19	8.58	2601.44	14.35	14.62
M	29	29	8	10	2500	35	13.7	1.121	6.79394	G. lamblia (cisto)	Malária+Enteroparasitas	7.22	4.69	10.12	157.97	84.03	14.81
F	58	58	13	12	2500	350	12.1	1.184	7.17576	E. histolytica (cisto)	Malária+Enteroparasitas	7.56	6.52	9.15	40.41	10.95	11.42
M	31	31	10	9	3500	300	12.1	1.119	6.78182	Ausência de Helmintos e Protozoarios	Maláricos	9.05	5.54	7.4	72.76	8.76	8.47
F	23	23	8	5	2500	400	13.2	1.156	7.00606	T. trichiuris (ovos); G. lamblia (cisto)	Malária+Enteroparasitas	9.13	10.11	9.12	2522.62	12.29	30.17
F	19	19	3	8	2500	350	11.2	1.097	6.64848	Ancilostomideo (Ovos)	Malária+Enteroparasitas	7.85	5.19	19.46	550.05	19.54	10.88
F	41	41	9	9	500	10	7.7	1.191	7.21818	Ascaris lumbricoides; T. trichuris; Ancilostomideo (ovos)	Malária+Enteroparasitas	6.38	3.46	9.27	154.77	15.6	8.83
M	20	20	4	7	1500	40	13.4	1.261	7.64242	E. coli; E.nana (cisto)	Malária+Enteroparasitas	8.84	10.53	12.45	23.91	16.87	12.87
F	9	9	0	0	3500	300	11.8	0.837	5.07273	E. histolytica (Cisto)	Malária+Enteroparasitas	8.02	17.52	9.7	258.96	11.08	7.19
M	11	11	1	6	3000	250	13.2	1.227	7.43636	E. coli; E.nana (cisto)	Malária+Enteroparasitas	9.37	9.86	10.33	115	12.84	15.83
M	18	18	8	7	2500	300	12.2	1.144	6.93333	Ausencia de Helmintos e protozoarios	Maláricos	8.94	7.35	7.66	251.39	9	8.47
M	15	15	2	8	300	30	14.3	1.198	7.26061	E. coli; E.nana (cisto)	Malária+Enteroparasitas	8.78	8	10.42	31.25	18.16	12.33
M	30	30	10	8	800	80	16.4	1.165	7.06061	E. coli; E.nana (cisto)	Malária+Enteroparasitas	10.06	8.38	7.76	41.38	9.17	11.03
M	35	35	9	6	3000	25	13.3	1.2	7.27273	Ascaris lumbricoides (ovos)	Malária+Enteroparasitas	9.28	26.07	8.64	4650.46	9.17	15.04
F	44	44	9	6	200	25	13.1	1.212	7.34545	Ascaris lumbricoides; T. trichuris (ovos)	Malária+Enteroparasitas	8.43	13.09	8.27	316.59	12.36	28.76
F	54	54	13	12	600	60	11.5	1.252	7.58788	Ancilostomideo (ovos)	Malária+Enteroparasitas	11.36	21.65	10.25	208.62	13.82	14.85
M	26	26	4	9	2500	250	14.6	1.226	7.4303	T. trichiuris (Ovos); E. coli; E. nana (Cisto)	Malária+Enteroparasitas	8.13	9.91	8.08	21.28	9.34	10.71
M	37	37	8	10	6000	350	11.2	1.257	7.61818	Ancilostomideo (Ovos)	Malária+Enteroparasitas	9.2	8.49	7.73	58.68	11.91	10.13
F	17	17	3	12	2000	350	8.2	1.146	6.94545	Ascaris lumbricoides; T. trichuris (ovos)	Malária+Enteroparasitas				2458.83
M	16	16	3	12	1500	250	14.6	1.251	7.58182	Ascaris lumbricoides (Ovos); E. coli; E. nana (Cisto)	Malária+Enteroparasitas	9.37	10.65	8.3	1893.77	9.6	14.72
M	34	34	9	8	3000	450	13.8	1.198	7.26061	Ascaris lumbricoides; T. trichuris (ovos)	Malária+Enteroparasitas	8.13	8.1	8.64	22.22	8.31	10.51
M	16	16	3	9	10000	45	13.2	1.094	6.6303	Ascaris lumbricoides (ovos)	Malária+Enteroparasitas	9.2	6.87	8.49	187.28	7.71	9.68

## Sheet: malaricos dataset
sex	Age	Residence time in Oiapoque	Number of previous malaria episodes	Period of last malaria	P. Vivax*	Gametocytes	hemoglobin	Optical Density (DO)PvMSP119	Reactivity Index (IR)_PvMSP119	Parasitological stool	Intestinal parasites	IL-2	IL-4	IL-5	IL-10	TNF	INF-ɣ
M	21	21	3	6	1000V/mm³	50FG	13,7 g/dL	1.137	6.89091	Ausência de helmintos e protozoários.	Maláricos	9.27	8.16	8.41	156.71	9.48	11.04
M	30	30	4	5	1000V/mm³	200FG	14 g/dL	0.682	4.13333	Ausência de helmintos e protozoários.	Maláricos	10.45	9.71	7.07	159.85	10.67	11.36
M	21	20	2	7	100V/mm³	20FG	15,4 g/dL	0.079	0.478788	Ausência de helmintos e protozoários.	Maláricos	9.11	10.05	8.72	25.18	9.64	32.14
M	40	40	8	6	400V/mm³	50FG	15,7 g/dL	0.034	0.206061	Ausência de helmintos e protozoários.	Maláricos	11.75	13.22	11.24	51.9	9.16	164.1
M	25	23	3	8	2000V/mm³	09FG	14.7 g/dL	0.745	4.51515	Ausência de helmintos e protozoários.	Maláricos	9.66	10.74	7.4	23.23	8.84	8.73
F	46	46	2	5	4000V/mm³	1000FG	13.4 g/dL	0.857	5.19394	Ausência de Helmintos e Protozoarios/Leveduras (F)	Maláricos	10.17	8.87	7.34	320.66	8.84	10.55
M	33	33	4	7	3000V/mm³	800FG	14 g/dL	0.703	4.26061	Ausência de Helmintos e Protozoarios	Maláricos	12.26	18.12	10.55	43.78	11.64	11.11
M	43	43	4	9	2500V/mm³	1000FG	13.4 g/dL	1.107	6.70909	Ausência de Helmintos e Protozoarios	Maláricos	9.94	7.62	7.53	15.88	8.06	8.73
M	31	31	8	8	6500V/mm³	1000FG	13.0 g/dL	1.192	7.22424	Ausência de Helmintos e Protozoarios	Maláricos	9.72	8.54	7.72	17.92	11.64	11.17
M	27	27	5	14	300V/mm³	150FG	14.7 g/dL	0.852	5.16364	Ausência de Helmintos e Protozoarios	Maláricos	8.17	8.71	8.13	9.04	8.92	20.35
M	55	55	7	9	1500V/mm³	20FG	14.4 g/dL	0.299	1.81212	Ausência de Helmintos e Protozoarios	Maláricos	9.89	7.19	6.97	247.07	8.76	13.1
M	19	19	6	9	6000V/mm³	1000FG	14.0 g/dL	1.161	7.03636	Ausência de Helmintos e Protozoarios	Maláricos	9.16	8.65	7.72	193.71	12.29	10.98
M	30	30	3	6	3000V/mm³	200FG	17.0 g/dL	0.057	0.345455	Ausência de Helmintos e Protozoarios	Maláricos	11.35	7.35	8.32	35.78	8.21	42.62
F	38	38	5	8	4500V/mm³	400FG	13.0 g/dL	1.153	6.98788	Ausência de Helmintos e Protozoarios	Maláricos	11.41	8.16	7.88	789.54	8.29	9.73
M	19	19	2	9	200V/mm³	Ausente	15.0 g/dL	0.056	0.339394	Ausência de Helmintos e Protozoarios	Maláricos	9.66	6.82	7.75	9.56	7.2	8.16
M	17	17	3	9	16000V/mm³	6000FG	11.7 g/dL	0.232	1.40606	Ausência de Helmintos e Protozoarios	Maláricos	10.28	6.61	7.59	33.84	9.32	8.35
F	12	12	2	9	4000V/mm³	300FG	12.1 g/dL	1.118	6.77576	Ausência de Helmintos e Protozoarios	Maláricos	9.22	7.46	8.07	198.76	10.83	9.48
M	18	18	3	11	11000V/mm³	450FG	13.2 g/dL	0.79	4.78788	Ausência de Helmintos e Protozoarios	Maláricos	11.97	6.88	12.11	648.38	9.95	10.04
F	19	19	3	13	3500V/mm³	600FG	12.4 g/dL	1.142	6.92121	Ausência de Helmintos e Protozoarios	Maláricos	9.89	9.21	7.98	1341.05	8.21	9.67
F	24	24	6	9	60V/mm³	Ausente	12.7 g/dL	0.011	0.0666667	Ausência de Helmintos e Protozoarios	Maláricos	8.94	7.14	7.5	10.68	7.98	26.19
M	37	37	2	8	6000V/mm³	300FG	15.7 g/dL	1.205	7.30303	Ausência de Helmintos e Protozoarios	Maláricos	9.16	9.38	7.75	104.12	11.48	8.66
F	51	51	8	9	1000V/mm³	200FG	14.6 g/dL	1.139	6.90303	Ausência de Helmintos e Protozoarios	Maláricos	10.22	7.67	8.87	21.14	8.06	10.42
F	49	49	9	9	3000V/mm³	350FG	15.2 g/dL	0.186	1.12727	Ausência de Helmintos e Protozoarios	Maláricos	9.33	7.25	6.77	52.65	30.01	18.94
M	34	34	9	12	1000V/mm³	100FG	14.7 g/dL	0.013	0.0787879	Ausência de Helmintos e Protozoarios	Maláricos	9.83	8.43	7.4	58.11	10.03	14.02
M	50	79	9	7	150V/mm³	Ausente	13.4 g/dL	0.195	1.18182	Ausência de Helmintos e Protozoarios	Maláricos	7.96	8.27	8.59	39.25	8.45	8.6
M	21	21	5	6	16000V/mm³	800FG	13.5 g/dL	1.026	6.21818	Ausência de Helmintos e Protozoarios	Maláricos	8.34	9.15	7.91	30.05	9.56	10.04
M	28	28	3	9	3000V/mm³	80FG	14.7 g/dL	1.218	7.38182	Ausência de Helmintos e Protozoarios	Maláricos	8.34	8.87	7.3	8742.56	27.13	38.68
M	25	25	4	6	1000V/mm³	Ausente	12.0 g/dL	0.01	0.0606061	Ausência de Helmintos e Protozoarios	Maláricos	11.29	7.73	7.5	87.15	7.98	51.84
M	31	31	10	9	3500V/mm³	300FG	12.1 g/dL	1.119	6.78182	Ausência de Helmintos e Protozoarios	Maláricos	9.05	5.54	7.4	72.76	8.76	8.47
M	18	18	8	7	2500V/mm³	300FG	12.2 g/dL	1.144	6.93333	Ausencia de Helmintos e protozoarios	Maláricos	8.94	7.35	7.66	251.39	9	8.47
Malaric=30
Positive_MSP119=23
Negative_MSP119= 7

## Sheet: Coinfected dataset
sex	Age	Residence time in Oiapoque	Number of previous malaria episodes	Period of last malaria	P. Vivax*	Gametocytes	hemoglobin	Optical Density (DO)PvMSP119	Reactivity Index (IR)_PvMSP119	Parasitological stool	Intestinal parasites	IL-2	IL-4	IL-5	IL-10	TNF	INF-ɣ
M	32	30	10	6	1000 V/mm³	3000FG	13,7 g/dL	1.206	7.30909	A. lumbricoides (ovos), T. trichiurus (ovos), Ancilosmotídeos (ovos), E. coli (cisto)	Malária+Enteroparasitas	6.54	11.54	10.03	808.21	14.21	9.89
M	17	15	8	6	2000V/mm³	30FG	13,4 g/dL	1.113	6.74545	A. lumbricoides (ovos)	Malária+Enteroparasitas	6.88	8.23	9.24	1378.14	12.02	17.15
M	15	15	2	12	600V/mm³	80FG	13,7 g/dL	0.931	5.64242	E. nana (cisto)/ E. coli (cistos)	Malária+Enteroparasitas	6.32	6.3	8.11	43.65	12.29	7.62
F	17	17	2	8	13500V/mm³	4000FG	11 g/dL	0.846	5.12727	E. coli (cisto)	Malária+Enteroparasitas	7.73	9.53	7.88	1,019,46	9.24	25.58
M	16	16	1	8	12000V/mm³	6000FG	13,4 g/dL	1.046	6.33939	A. lumbricoides (ovos)	Malária+Enteroparasitas	7.1	6.3	8.16	6517.52	10.29	21.42
F	46	46	3	5	500V/mm³	10FG	11,4 g/dL	1.19	7.21212	A. lumbricoides (ovos)	Malária+Enteroparasitas	7.39	7.29	8.49	7741.25	35.15	15
M	38	23	2	6	4500V/mm³	500FG	13,7 g/dL	1.209	7.32727	E. Coli (cisto)/ E. nana (cisto)/A. lumbricoides (Ovos)	Malária+Enteroparasitas	7.9	9.45	9.39	55.59	14.9	11.51
M	8	8	1	6	3500V/mm³	1500FG	10,4 g/dL	1.146	6.94545	Giardia lamblia (Cisto)/E. coli (Cisto)	Malária+Enteroparasitas	5.56	15.41	8.22	18465.1	37.65	24.7
F	33	30	3	6	1000V/mm³	400FG	13 g/dL	1.043	6.32121	E. nana/ E. coli (cistos)	Malária+Enteroparasitas	7.73	6.6	9.09	214.15	17.16	13.42
F	27	20	4	6	3000V/mm³	1000FG	12,4 g/dL	0.888	5.38182	E. histolytica (Cisto)/E. nana (cisto)	Malária+Enteroparasitas	7.44	7.21	9.15	54.08	10.42	8.14
F	50	30	2	6	4000V/mm³	1000FG	13 g/dL	1.195	7.24242	Ascaris lumbricoides (Ovos)/Giardia lamblia (Cisto)	Malária+Enteroparasitas	5.56	6.15	11.84	36.62	9.89	8.83
F	49	40	2	7	3000V/mm³	500FG	12,7 g/dL	1.145	6.93939	A. lumbricoides (ovos), T. trichiurus (ovos)	Malária+Enteroparasitas	5.77	5.05	0	21.15	11.08	8.75
F	8	8	1	6	4000V/mm³	600FG	12.4 g/dL	1.06	6.42424	Ascaris lumbricoides (Ovos)	Malária+Enteroparasitas	6.54	9.86	8.88	776.71	10.15	59.41
M	14	14	2	8	500V/mm³	80FG	13.4 g/dL	1.194	7.23636	E. coli (cisto)/E. histolytica (cisto)	Malária+Enteroparasitas	6.65	6.22	8.4	27.56	12.02	9.01
F	22	22	4	15	6500V/mm³	1000FG	14.4 g/dL	1.191	7.21818	E. nana; E. coli (cisto)	Malária+Enteroparasitas	6.65	3.4	9.45	1625.39	11.48	9.63
M	24	24	4	7	7500V/mm³	1000FG	15.7 g/dL	1.152	6.98182	Ascaris lumbricoides (ovos)	Malária+Enteroparasitas	7.27	6.98	9.27	4028.88	15.18	17.81
M	62	62	8	6	2500V/mm³	800FG	11.7 g/dL	1.215	7.36364	Ascaris lumbricoides (Ovos)	Malária+Enteroparasitas	8.66	4.07	8.4	35.27	12.7	7.53
F	42	42	6	6	4000V/mm³	160FG	11.0 g/dL	1.083	6.56364	Ascaris lumbricoides (ovos)	Malária+Enteroparasitas	6.71	6.6	8.97	1888.86	98.03	9.89
F	51	51	6	8	1500V/mm³	300FG	12.6 g/dL	1.078	6.53333	Ascaris lumbricoides (Ovos)	Malária+Enteroparasitas	5.56	4.27	8.25	63.28	21.93	7.53
M	7	7	0	0	2000V/mm³	100FG	9.5 g/dL	1.156	7.00606	Ancilostomideos (ovos)	Malária+Enteroparasitas	8.78	4.21	33.8	1889.14	23.86	8.48
M	23	23	4	8	1500V/mm³	6FG	11.0 g/dL	1.224	7.41818	T. trichuris; Ascaris lumbricoides (Ovos)	Malária+Enteroparasitas	6.76	6.15	9.85	418.81	9.63	11.51
F	21	21	5	6	11500V/mm³	600FG	11.0 g/dL	1.144	6.93333	Ancilostomideos (ovos)	Malária+Enteroparasitas	4.71	3.66	7.74	524.2	9.76	6.42
M	55	55	8	6	3500V/mm³	300FG	12.1 g/dL	1.209	7.32727	Strongyloides stercoralis (larvas)	Malária+Enteroparasitas	7.9	4.21	10.71	335.82	17.3	12.14
F	18	18	4	9	1500V/mm³	300FG	11.0 g/dL	1.239	7.50909	Strogyloides stercoralis (larva)	Malária+Enteroparasitas	8.08	6.45	9.27	37.2	13.11	7.7
M	26	26	8	10	2000V/mm³	05FG	15.8 g/dL	1.324	8.02424	Ascaris lumbricoides (Ovos); E. coli; E. nana (Cisto)	Malária+Enteroparasitas	7.33	6.98	8.85	1543.16	27.91	11.24
F	18	18	2	6	10.000V/mm³	20FG	12.4 g/dL	1.274	7.72121	Ancilostomideos (ovos)	Malária+Enteroparasitas	7.16	5.19	7.96	51.48	12.29	7.27
M	53	53	10	7	30.000V/mm³	100FG	9.7 g/dL	0.762	4.61818	Strongyloides stercoralis (larvas); E. nana; E. coli (Cisto)	Malária+Enteroparasitas	7.85	7.45	10.09	5963.27	14.49	13.7
F	16	16	2	9	4500V/mm³	800FG	12.7 g/dL	1.098	6.65455	Ascaris lumbricoides (ovos)	Malária+Enteroparasitas	6.43	6	7.7	1137.98	16.87	12.51
M	46	46	15	7	1500V/mm³	350FG	15.1 g/dL	1.108	6.71515	Strongyloides stercoralis (larva)	Malária+Enteroparasitas	8.19	3.86	8.97	200.33	13.11	9.98
F	7	7	0	0	350V/mm³	10FG	11.8 g/dL	1.196	7.24848	Ascaris lumbricoides; T. trichuris (ovos)	Malária+Enteroparasitas	6.88	2.51	9	769.92	8.72	9.19
M	45	45	9	7	1500V/mm³	15FG	12.4 g/dL	1.163	7.04848	H. nana (Ovos)	Malária+Enteroparasitas	6.71	13.19	8.58	2601.44	14.35	14.62
M	29	29	8	10	2500V/mm³	35FG	13.7 g/dL	1.121	6.79394	G. lamblia (cisto)	Malária+Enteroparasitas	7.22	4.69	10.12	157.97	84.03	14.81
F	58	58	13	12	2500V/mm³	350FG	12.1 g/dL	1.184	7.17576	E. histolytica (cisto)	Malária+Enteroparasitas	7.56	6.52	9.15	40.41	10.95	11.42
F	23	23	8	5	2500V/mm³	400FG	13.2 g/dL	1.156	7.00606	T. trichiuris (ovos); G. lamblia (cisto)	Malária+Enteroparasitas	9.13	10.11	9.12	2522.62	12.29	30.17
F	19	19	3	8	2500V/mm³	350FG	11.2 g/dL	1.097	6.64848	Ancilostomideo (Ovos)	Malária+Enteroparasitas	7.85	5.19	19.46	550.05	19.54	10.88
F	41	41	9	9	500V/mm³	10FG	7.7 g/dL	1.191	7.21818	Ascaris lumbricoides; T. trichuris; Ancilostomideo (ovos)	Malária+Enteroparasitas	6.38	3.46	9.27	154.77	15.6	8.83
M	20	20	4	7	1500V/mm³	40FG	13.4 g/dL	1.261	7.64242	E. coli; E.nana (cisto)	Malária+Enteroparasitas	8.84	10.53	12.45	23.91	16.87	12.87
F	9	9	0	0	3500V/mm³	300FG	11.8 g/dL	0.837	5.07273	E. histolytica (Cisto)	Malária+Enteroparasitas	8.02	17.52	9.7	258.96	11.08	7.19
M	11	11	1	6	3000V/mm³	250FG	13.2 g/dL	1.227	7.43636	E. coli; E.nana (cisto)	Malária+Enteroparasitas	9.37	9.86	10.33	115	12.84	15.83
M	15	15	2	8	300V/mm³	30FG	14.3 g/dL	1.198	7.26061	E. coli; E.nana (cisto)	Malária+Enteroparasitas	8.78	8	10.42	31.25	18.16	12.33
M	30	30	10	8	800V/mm³	80FG	16.4 g/dL	1.165	7.06061	E. coli; E.nana (cisto)	Malária+Enteroparasitas	10.06	8.38	7.76	41.38	9.17	11.03
M	35	35	9	6	3000V/mm³	25FG	13.3 g/dL	1.2	7.27273	Ascaris lumbricoides (ovos)	Malária+Enteroparasitas	9.28	26.07	8.64	4650.46	9.17	15.04
F	44	44	9	6	200V/mm³	25FG	13.1 g/dL	1.212	7.34545	Ascaris lumbricoides; T. trichuris (ovos)	Malária+Enteroparasitas	8.43	13.09	8.27	316.59	12.36	28.76
F	54	54	13	12	600V/mm³	60FG	11.5 g/dL	1.252	7.58788	Ancilostomideo (ovos)	Malária+Enteroparasitas	11.36	21.65	10.25	208.62	13.82	14.85
M	26	26	4	9	2500V/mm³	250FG	14.6 g/dL	1.226	7.4303	T. trichiuris (Ovos); E. coli; E. nana (Cisto)	Malária+Enteroparasitas	8.13	9.91	8.08	21.28	9.34	10.71
M	37	37	8	10	6000V/mm³	350FG	11.2 g/dL	1.257	7.61818	Ancilostomideo (Ovos)	Malária+Enteroparasitas	9.2	8.49	7.73	58.68	11.91	10.13
F	17	17	3	12	2000V/mm³	350FG	8.2 g/dL	1.146	6.94545	Ascaris lumbricoides; T. trichuris (ovos)	Malária+Enteroparasitas				2458.83
M	16	16	3	12	1500V/mm³	250FG	14.6 g/dL	1.251	7.58182	Ascaris lumbricoides (Ovos); E. coli; E. nana (Cisto)	Malária+Enteroparasitas	9.37	10.65	8.3	1,893,77	9.6	14.72
M	34	34	9	8	3000V/mm³	450FG	13.8 g/dL	1.198	7.26061	Ascaris lumbricoides; T. trichuris (ovos)	Malária+Enteroparasitas	8.13	8.1	8.64	22.22	8.31	10.51
M	16	16	3	9	10000V/mm³	45FG	13.2 g/dL	1.094	6.6303	Ascaris lumbricoides (ovos)	Malária+Enteroparasitas	9.2	6.87	8.49	187.28	7.71	9.68
Coinfected 50

## Sheet: Enteroparasito dataset
sex	Age	Residence time in Oiapoque	Number of previous malaria episodes	Period of last malaria	P. Vivax*	Gametocytes	hemoglobin	Optical Density (DO)PvMSP119	Reactivity Index (IR)_PvMSP119	Parasitological stool	Intestinal parasites	IL-2	IL-4	IL-5	IL-10	TNF	INF-ɣ
F	33	23	3	8			12.4 g/dL	2.717	16.4667	E. coli / Levedura (F)	Enteroparasitas	7.92	8.66	6.84	7.66	9.78	9.93
M	31	30	4	9			14 g/dL	0.209	1.26667	E. nana/ E. coli (cistos)/ E. histolytica (cisto)	Enteroparasitas	8.39	8.83	8.27	6.9	8.91	8.9
M	29	20	2	9			14.4 g/dL	0.205	1.24242	E. histolytica (cisto)	Enteroparasitas	8.56	7.43	8.94	9.07	10.3	10.71
M	42	40	3	7			14.7 g/dL	2.425	14.697	E. coli (cistos)/ E. histolytica (cisto)	Enteroparasitas	8.86	8.32	8.18	3766.19	12.99	15.8
F	29	29	3	6			12.7 g/dL	0.28	1.69697	Leveduras (R)/ E. histolytica (cisto)	Enteroparasitas	7.92	10.94	9.39	9.01	9.34	17.44
M	55	55	9	8			13.4 g/dL	0.239	1.44848	E. histolytica (cisto)	Enteroparasitas	8.09	7.93	7.31	6.38	7.04	7.66
M	54	54	11	9			13.7 g/dL	0.31	1.87879	E. coli (cistos)	Enteroparasitas	6.83	8.38	7.27	6.61	7.37	8.84
F	12	12	1	5			13.4 g/dL	0.364	2.20606	Leveduras (R)/ E. coli (cisto)	Enteroparasitas	11.19	11.81	9.21	16.89	9.25	22.18
M	20	20	2	8			14.4 g/dL	2.565	15.5455	E. coli (cistos)/ E. histolytica (cisto)	Enteroparasitas	9.41	8.21	7.63	9.78	9.69	13.01
F	35	35	4	9			14.7 g/dL	1.065	6.45455	E. coli (cistos)/ E. histolytica (cisto)	Enteroparasitas	9.2	9.57	8.61	7.6	9.34	9.03
F	32	32	2	9			13.4 g/dL	0.864	5.23636	E. nana (cisto)/ E. coli (cisto)	Enteroparasitas	8.77	8.77	7.8	8.95	8.31	11.67
M	34	34	3	12			14.7 g/dL	1.082	6.55758	E. histolytica (cisto)	Enteroparasitas	7.84	8.21	8.05	9.84	6.71	8.97
F	25	25	4	5			13.4 g/dL	0.25	1.51515	Ascaris lumbricoides (Ovos)	Enteroparasitas	8.9	8.32	10.3	36.36	11.73	14.66
F	25	25	6	7			12.4 g/dL	2.633	15.9576	Ancilostomideos (ovos)	Enteroparasitas	8.13	10.19	9.82	9.36	7.8	10.19
F	27	27	9	8			12.0 g/dL	1.425	8.63636	Ascaris lumbricoides (Ovos)	Enteroparasitas	8.99	10.02	9.09	8.13	10.57	10.19
M	24	24	7	15			13.4g/dL	0.239	1.44848	E. nana; E. coli (cisto)	Enteroparasitas	9.67	8.49	8.55	6.55	6.71	8.84
M	56	56	10	17			14.0 g/dL	2.493	15.1091	Ascaris lumbricoides (Ovos)	Enteroparasitas	7.88	8.83	7.76	9.13	7.88	8.51
M	61	61	8	7			12.4 g/dL	1.95	11.8182	Ancilostomideos (ovos)	Enteroparasitas	8.43	10.08	7.04	8.83	8.48	10.45
M	58	58	8	8			13.4 g/dL	1.064	6.44848	E. nana; E. coli (cisto)	Enteroparasitas	8.69	8.94	9.41	6.84	8.48	11.47
M	48	48	9	9			14.0 g/dL	0.453	2.74545	E. nana; E. coli; E. histolytica (cisto)	Enteroparasitas	7.97	8.38	9.53	6.32	8.39	9.1
F	31	31	7	10			11.4 g/dL	3.042	18.4364	Ascarias lumbricoides (Ovos)	Enteroparasitas	7.97	7.82	8.11	7.77	9.25	8.84
F	39	39	3	9			13.4 g/dL	0.514	3.11515	E. histolytica (cisto); Leveduras (F)	Enteroparasitas	7.67	6.82	7.76	7.25	7.29	7.99
M	22	22	9	6			15.0 g/dL	0.549	3.32727	E. coli; E. nana(Cisto)	Enteroparasitas	8.05	8.1	7.83	7.72	8.73	10.32
M	26	26	4	6			15.0 g/dL	1.479	8.96364	Giardia lamblia (Cisto)	Enteroparasitas	9.03	7.04	8.05	15.06	10.04	15.42
M	45	45	6	9			14.7 g/dL	0.318	1.92727	E. coli; E. nana(Cisto)	Enteroparasitas	8.3	7.26	8.58	10.25	68.51	7.99
F	20	20	4	9			12.7 g/dL	2.107	12.7697	Ascaris lumricoides (Ovos)	Enteroparasitas	7.84	6.76	7.44	7.19	9.51	10
M	32	32	5	8			14.5 g/dL	0.87	5.27273	E. coli; E. nana(Cisto)	Enteroparasitas	8.09	7.43	7.07	7.42	8.22	10.06
M	30	30	7	6			12.4 g/dL	0.272	1.64848	Giardia lamblia (Cisto)	Enteroparasitas	9.07	8.55	8.08	8.18	8.14	8.45
F	40	40	9	10			11.7 g/dL	0.398	2.41212	Ancilostomideos (ovos)	Enteroparasitas	9.41	10.31	8.27	7.77	8.39	33.65
F	34	34	7	9			10.6 g/dL	0.341	2.06667	T. trichuris; Ascaris lumbricoides (Ovos)	Enteroparasitas	8.39	11.06	7.24	5.97	9.6	7.93
F	35	35	3	13			12.0 g/dL	0.897	5.43636	E.nana; E. coli (Cisto)	Enteroparasitas	9.35	7.56	8.09	9.52	11.5	8.34
F	54	54	6	15			12.1 g/dL	0.493	2.98788	E.nana; E. coli (Cisto); Ancilostomideos (ovos)	Enteroparasitas	9.58	8.64	6.64	8.77	9.69	7.04
F	16	16	2	9			11.9 g/dL	0.208	1.26061	Ancilostomideos (ovos)	Enteroparasitas	9.39	8.34	8.5	9.21	11.26	8.04
F	17	17	2	10			12.0 g/dL	0.23	1.39394	T. trichuris; Ascaris lumbricoides (Ovos); E.coli (Cisto)	Enteroparasitas	9.68	6.78	7.41	9.71	10.39	8.51
F	17	17	3	7			12.0 g/dL	0.197	1.19394	Ascaris lumbricoides (Ovos)	Enteroparasitas	9.96	10.98	7.28	8.89	10.87	8.45
F	23	23	4	13			12.6 g/dL	0.312	1.89091	E. coli; E. nana (Cisto)	Enteroparasitas	9.63	9.75	9.12	9.46	9.76	7.81
F	27	27	3	6			12.0 g/dL	0.212	1.28485	T. trichuris; Ascaris lumbricoides (Ovos)	Enteroparasitas	9.16	10.11	7.64	9.46	10.55	9.03
M	33	33	6	11			10.6 g/dL	0.521	3.15758	Ancilostomideos (ovos)	Enteroparasitas	7.95	10.49	7.68	10.65	9.53	8.1
F	18	18	3	8			11.8 g/dL	0.286	1.73333	Ancilostomideos (ovos)	Enteroparasitas	9.58	7.14	7.58	8.89	10.71	7.93
F	18	18	5	6			12.7 g/dL	0.3965	2.40303	E. coli; E. nana (Cisto)	Enteroparasitas	7.81	9.38	7.28	8.58	8.82	8.39
F	40	40	9	11			13.2 g/dL	0.22	1.33333	E. coli; E. nana (Cisto)	Enteroparasitas	8.32	7.68	7.45	8.39	11.26	7.87
F	35	35	9	9			11.2 g/dL	0.2235	1.35455	Ascaris lumbricoides (Ovos)	Enteroparasitas	8.09	7.92	7.21	8.77	10.31	7.57
F	16	16	2	9			11.0 g/dL	0.3015	1.82727	T. trichuris; Ascaris lumbricoides (Ovos)	Enteroparasitas	7.95	11.61	5.97	8.77	10.39	7.34
M	18	18	3	9			11.3 g/dL	1.6195	9.81515	Ascaris lumbricoides; T. Trichuris (ovos)	Enteroparasitas	9.68	8.34	15.55	9.4	8.9	7.46
M	74	40	15	6			13.6 g/dL	0.35	2.12121	Ascaris lumbricoides (Ovos); E. coli; E. nana (Cisto)	Enteroparasitas	8.37	10.67	7.64	8.89	7.58	8.74
M	21	21	8	8			15.2 g/dL	0.2645	1.60303	E.coli; E. nana; E. histolytica (Cisto)	Enteroparasitas	8.23	7.74	7.21	10.46	9.69	6.57
F	35	35	9	10			12.0 g/dL	2.226	13.4909	E.coli; E. nana; Giardia lamblia (Cisto)	Enteroparasitas	9.07	9.25	7.84	9.9	8.44	7.22
M	63	35	17	13			15.7 g/dL	0.2875	1.74242	Ascaris lumbricoides (ovos); E. coli; E.nana (cisto)	Enteroparasitas	9.72	7.44	7.54	10.08	10.55	8.22
M	34	34	9	9			12.0 g/dL	0.244	1.47879	Ascaris lumbricoides (ovos); G. lamblia (cisto)	Enteroparasitas	9.39	7.62	7.38	8.64	10.08	6.86
M	43	43	9	9			14.0 g/dL	0.719	4.35758	Ascaris lumbricoides (ovos); G. lamblia (cisto)	Enteroparasitas	8.97	6.25	6.6	18.52	10.08	8.16
Enteroparasito= 50

## Sheet: Endemic control dataset
sex	Age	Residence time in Oiapoque	Number of previous malaria episodes	Period of last malaria	P. Vivax*	Gametocytes	hemoglobin	Optical Density (DO)PvMSP119	Reactivity Index (IR)_PvMSP119	Parasitological stool	Intestinal parasites	IL-2	IL-4	IL-5	IL-10	TNF	INF-ɣ
M	13	13	1	4			12.7 g/dL	0.496	3.00606	Ausência de Helmintos e Protozoarios/Leveduras (F)	Grupo Controle	11.97	10.17	9.87	10.74	11	10.11
F	11	11	1	6			9.4 g/dL	0.64	3.87879	Ausência de Helmintos e Protozoarios	Grupo Controle	10.05	7.83	7.24	7.3	7.51	8.35
M	46	40	4	6			16 g/dL	0.251	1.52121	Ausência de Helmintos e Protozoarios	Grupo Controle	10.22	6.82	8.04	9.37	11.8	9.54
F	58	35	3	7			12.7 g/dL	0.279	1.69091	Ausência de Helmintos e Protozoarios/Leveduras (F)	Grupo Controle	9.94	10.45	7.75	9.82	9.64	8.98
M	38	38	3	8			10.7 g/dL	0.358	2.1697	Ausência de Helmintos e Protozoarios	Grupo Controle	9.77	9.83	11.08	21.14	8.53	10.73
F	39	39	3	7			16 g/dL	0.58	3.51515	Ausência de Helmintos e Protozoarios	Grupo Controle	10.39	8.32	6.97	8.91	8.84	7.9
F	57	38	2	8			14.7 g/dL	0.23	1.39394	Ausência de Helmintos e Protozoarios	Grupo Controle	7.47	7.73	7.27	35.63	7.59	20.22
M	47	40	5	7			14.7 g/dL	0.671	4.06667	Ausência de Helmintos e Protozoarios/Leveduras (F)	Grupo Controle	8.89	6.67	8.19	8.07	7.12	10.48
F	30	30	3	9			13 g/dL	0.298	1.80606	Ausência de Helmintos e Protozoarios	Grupo Controle	7.85	8.87	8.19	8.07	8.53	8.98
M	33	33	4	9			12.7 g/dL	1.572	9.52727	Ausência de Helmintos e Protozoarios/Leveduras (R)	Grupo Controle	8.5	6.46	8.26	10.02	9.24	11.67
M	16	16	2	8			13.4 g/dL	0.211	1.27879	Ausência de Helmintos e Protozoarios	Grupo Controle	6.43	4.69	10.63	13.28	12.56	10.97
F	29	29	5	12			14.7 g/dL	0.332	2.01212	Ausência de Helmintos e Protozoarios/Leveduras (F)	Grupo Controle	5.77	3.01	8.85	6.14	10.82	7.53
M	33	33	6	9			14.0 g/dL	2.769	16.7818	Ausência de Helmintos e Protozoarios	Grupo Controle	6.38	2.57	10.86	9.01	6.46	10.7
M	40	40	3	9			15.0 g/dL	0.093	0.563636	Ausência de Helmintos e Protozoarios	Grupo Controle	7.56	4.83	8.97	8.09	12.7	7.87
M	37	37	10	12			15.7 g/dL	0.117	0.709091	Ausência de Helmintos e Protozoarios	Grupo Controle	5.34	3.93	7.7	6.63	7.71	6.42
F	33	33	8	14			13.0 g/dL	0.123	0.745455	Ausência de Helmintos e Protozoarios	Grupo Controle	7.79	3.01	10.06	11.29	13.66	9.36
M	40	40	8	13			16.0 g/dL	0.084	0.509091	Ausência de Helmintos e Protozoarios	Grupo Controle	7.62	5.85	8.7	8.59	13.8	12.42
F	56	56	7	8			12.0 g/dL	1.952	11.8303	Ausência de Helmintos e Protozoarios	Grupo Controle	7.67	3.93	8.94	11.98	14.35	9.1
F	39	39	10	12			14.4 g/dL	0.206	1.24848	Ausência de Helmintos e Protozoarios	Grupo Controle	6.26	7.84	10.68	11.29	12.7	9.19
F	41	41	11	13			9.4 g/dL	0.509	3.08485	Ausência de Helmintos e Protozoarios	Grupo Controle	6.43	3.53	7.82	6.95	11.35	6.25
F	28	28	4	8			12.4 g/dL	0.626	3.79394	Ausência de Helmintos e Protozoarios	Grupo Controle	8.43	5.72	9.15	7.72	6.96	12.5
M	18	18	8	6			13.4 g/dL	2.361	14.3091	Ausência de Helmintos e Protozoarios	Grupo Controle	9.16	9.17	7.89	8.36	7.29	8.97
M	27	27	4	11			15.0 g/dL	0.107	0.648485	Ausência de Helmintos e Protozoarios	Grupo Controle	8.73	8.89	8.11	6.67	7.8	9.03
M	12	12	1	12			12.0 g/dL	0.089	0.539394	Ausência de Helmintos e Protozoarios	Grupo Controle	8.73	7.43	7.14	6.38	6.71	7.21
F	22	22	4	12			13.4 g/dL	0.127	0.769697	Ausência de Helmintos e Protozoarios	Grupo Controle	9.03	7.99	6.7	6.61	8.65	8.38
M	18	18	9	14			14.9 g/dL	0.135	0.818182	Ausência de Helmintos e Protozoarios	Grupo Controle	8.22	8.77	9.82	7.48	8.73	7.86
F	17	17	3	16			12.6 g/dL	0.321	1.94545	Ausência de Helmintos e Protozoarios	Grupo Controle	8.52	7.32	7.47	8.54	9.95	8.38
M	60	60	4	18			13.1 g/dL	0.103	0.624242	Ausência de Helmintos e Protozoarios	Grupo Controle	7.88	6.32	7.37	7.07	7.46	8.84
F	16	16	3	9			12.5 g/dL	0.098	0.593939	Ausência de Helmintos e Protozoarios	Grupo Controle	7.67	7.87	7.95	10.25	8.56	8.38
M	20	20	6	8			13.7 g/dL	0.189	1.14545	Ausência de Helmintos e Protozoarios	Grupo Controle	9.71	9.91	7.99	7.19	8.22	7.07
F	16	16	7	4			13.4 g/dL	0.091	0.551515	Ausência de Helmintos e Protozoarios	Grupo Controle	8.55	5.6	7.21	7.82	11.1	7.22
M	18	18	5	6			13.8 g/dL	0.103	0.624242	Ausência de Helmintos e Protozoarios	Grupo Controle	8.27	8.22	7.01	9.58	9.22	7.28
F	17	17	4	7			13.2 g/dL	0.103	0.624242	Ausência de Helmintos e Protozoarios	Grupo Controle	10.14	10.49	8.06	10.65	13.02	9.09
F	24	24	6	10			12.3 g/dL	0.074	0.448485	Ausência de Helmintos e Protozoarios	Grupo Controle	8.23	7.2	8.63	8.83	8.12	7.28
F	54	54	8	12			13.7 g/dL	0.325	1.9697	Ausência de Helmintos e Protozoarios	Grupo Controle	15.43	11.61	9.27	14.34	17.72	14.02
M	31	31	8	10			15.4 g/dL	2.248	13.6242	Ausência de Helmintos e Protozoarios	Grupo Controle	9.25	8.28	7.51	7.89	9.14	8.63
F	32	32	6	9			13.1 g/dL	0.098	0.593939	Ausência de Helmintos e Protozoarios	Grupo Controle	9.16	8.04	7.9	8.45	11.58	7.57
F	21	21	8	9			12.9 g/dL	0.601	3.64242	Ausência de Helmintos e Protozoarios	Grupo Controle	8.97	7.86	7.45	9.27	10.47	8.16
M	17	17	2	6			15.6 g/dL	0.177	1.07273	Ausência de Helmintos e Protozoarios	Grupo Controle	8.51	10.67	6.64	7.57	9.53	6.69
M	17	17	2	10			15.4 g/dL	0.456	2.76364	Ausência de Helmintos e Protozoarios	Grupo Controle	9.68	7.26	7.05	7.76	8.9	7.87
F	16	16	2	8			12.6 g/dL	0.3	1.81818	Ausência de Helmintos e Protozoarios	Grupo Controle	9.39	9.62	7.54	7.7	11.18	8.63
F	20	20	5	6			13.0 g/dL	0.144	0.872727	Ausência de Helmintos e Protozoarios	Grupo Controle	9.07	8.71	7.41	9.9	9.69	8.28
F	23	23	5	9			12.8 g/dL	0.095	0.575758	Ausência de Helmintos e Protozoarios	Grupo Controle	8.09	11.79	6.33	7.64	9.84	8.1
M	23	23	4	8			14.5 g/dL	0.139	0.842424	Ausência de Helmintos e Protozoarios	Grupo Controle	7.63	11.29	6.98	8.39	9.06	7.81
F	42	42	9	9			12.6 g/dL	0.137	0.830303	Ausência de Helmintos e Protozoarios	Grupo Controle	10.76	15.54	6.84	10.08	11.34	6.57
F	39	39	9	10			13.9 g/dL	0.507	3.07273	Ausência de Helmintos e Protozoarios	Grupo Controle	7.21	6.31	6.43	7.76	8.51	7.16
F	19	19	3	11			13.0 g/dL	0.471	2.85455	Ausência de Helmintos e Protozoarios	Grupo Controle	8.6	9.62	7.31	9.46	11.26	7.98
F	27	27	6	12			12.5 g/dL	0.188	1.13939	Ausência de Helmintos e Protozoarios	Grupo Controle	9.21	7.32	7.64	9.02	8.98	7.1
M	27	27	5	8			15.1 g/dL	0.087	0.527273	Ausência de Helmintos e Protozoarios	Grupo Controle	9.82	8.95	6.71	9.02	10	7.51
M	25	25	4	6			14.7 g/dL	0.648	3.92727	Ausência de Helmintos e Protozoarios	Grupo Controle	9.44	9.07	6.36	8.33	7.89	7.22
M	36	36	8	8			12.0 g/dL	0.105	0.636364	Ausência de Helmintos e Protozoarios	Grupo Controle	9.21	10.3	6.88	8.64	10.08	7.75
M	28	28	7	10			15.5 g/dL	0.101	0.612121	Ausência de Helmintos e Protozoarios	Grupo Controle	9.77	9.99	8	12.21	10.08	10.42
F	36	36	8	11			12.5 g/dL	0.083	0.50303	Ausência de Helmintos e Protozoarios	Grupo Controle	9.21	9.32	6.47	8.45	9.92	7.1
F	17	17	3	10			12.7 g/dL	0.222	1.34545	Ausência de Helmintos e Protozoarios	Grupo Controle	8.79	9.01	7.35	9.83	10.16	9.85
F	16	16	2	6			12.8 g/dL	0.472	2.86061	Ausência de Helmintos e Protozoarios	Grupo Controle	9.16	6.6	6.64	8.08	11.58	9.09
M	16	16	2	7			13.8 g/dL	0.169	1.02424	Ausência de Helmintos e Protozoarios	Grupo Controle	9.29	9.12	8.76	7.97	9.38	9.46
F	16	16	2	10			13.1 g/dL	0.152	0.921212	Ausência de Helmintos e Protozoarios	Grupo Controle	7.68	8.53	8.04	8.63	11.57	8.31
M	17	17	3	11			16.5 g/dL	0.206	1.24848	Ausência de Helmintos e Protozoarios	Grupo Controle	9.18	10.39	7.73	6.28	8.95	10.18
M	16	16	2	13			14.5 g/dL	1.341	8.12727	Ausência de Helmintos e Protozoarios	Grupo Controle	9.56	8.79	7.7	9.37	7.06	9.61
M	21	21	4	7			14.5 g/dL	0.607	3.67879	Ausência de Helmintos e Protozoarios	Grupo Controle	7.95	6.13	7.59	6.72	8.2	8.09
F	27	27	7	6			14.7 g/dL	0.083	0.50303	Ausência de Helmintos e Protozoarios	Grupo Controle	8.27	10.66	8.55	9.67	8.84	9.89
M	18	18	4	7			14.4 g/dL	0.195	1.18182	Ausência de Helmintos e Protozoarios	Grupo Controle	8.37	8.86	7.8	7.01	8.52	9.17
F	23	23	6	8			14.3 g/dL	0.441	2.67273	Ausência de Helmintos e Protozoarios	Grupo Controle	9.18	10.72	7.97	8.11	7.68	8.45
M	18	18	8	9			14.4 g/dL	0.317	1.92121	Ausência de Helmintos e Protozoarios	Grupo Controle	10.43	7.68	7.52	7.45	9.81	9.32
M	18	18	3	10			15.4 g/dL	0.124	0.751515	Ausência de Helmintos e Protozoarios	Grupo Controle	9.45	8.14	7.8	5.48	8.95	9.25
M	18	18	4	10			14.7 g/dL	0.13	0.787879	Ausência de Helmintos e Protozoarios	Grupo Controle	9.72	7.55	8.32	8.04	7.16	9.89
F	20	20	5	10			12.7 g/dL	0.088	0.533333	Ausência de Helmintos e Protozoarios	Grupo Controle	9.88	8.27	10.77	6.43	11.45	8.09
F	21	21	4	5			12.4 g/dL	0.145	0.878788	Ausência de Helmintos e Protozoarios	Grupo Controle	7.57	9.06	7.94	6.64	8.95	10.4
F	18	18	3	10			13.4 g/dL	0.128	0.775758	Ausência de Helmintos e Protozoarios	Grupo Controle	8.53	9.59	8.79	7.97	7.57	8.09
M	16	16	2	12			14.9 g/dL	0.108	0.654545	Ausência de Helmintos e Protozoarios	Grupo Controle	9.99	10.39	7.31	9.3	8.95	10.18
M	18	18	3	7			14.1 g/dL	0.366	2.21818	Ausência de Helmintos e Protozoarios	Grupo Controle	8.27	8.73	7.63	6.79	8.2	8.6
M	17	17	2	10			15.6 g/dL	0.267	1.61818	Ausência de Helmintos e Protozoarios	Grupo Controle	8.53	8.79	9.71	12.97	9.81	10.11
M	23	23	5	11			15.3 g/dL	0.172	1.04242	Ausência de Helmintos e Protozoarios	Grupo Controle	7.95	10.26	8.28	10.12	8.41	9.97
M	20	20	5	12			13.5 g/dL	0.218	1.32121	Ausência de Helmintos e Protozoarios	Grupo Controle	8.91	12.69	7.9	6.28	7.99	10.11
M	18	18	3	12			14.0 g/dL	0.11	0.666667	Ausência de Helmintos e Protozoarios	Grupo Controle	7.47	9.92	7.87	8.93	6.75	8.74
M	17	17	2	10			14.6 g/dL	0.126	0.763636	Ausência de Helmintos e Protozoarios	Grupo Controle	8.16	9.99	9.19	6.86	6.14	10.11
F	21	21	3	13			13.3 g/dL	0.155	0.939394	Ausência de Helmintos e Protozoarios	Grupo Controle	8	8.73	8.01	6.57	8.41	10.04
F	17	17	2	10			12.7 g/dL	0.125	0.757576	Ausência de Helmintos e Protozoarios	Grupo Controle	10.43	8.46	7.66	7.6	7.06	7.44
M	19	19	4	6			14.1 g/dL	0.3265	1.97879	Ausência de Helmintos e Protozoarios	Grupo Controle	9.02	7.87	8.08	9.15	6.14	7.37
M	24	24	4	7			14.9 g/dL	0.1165	0.706061	Ausência de Helmintos e Protozoarios	Grupo Controle	10.32	8.73	7.73	7.6	8.1	10.76
M	17	17	3	9			16.3 g/dL	0.2675	1.62121	Ausência de Helmintos e Protozoarios	Grupo Controle	8.48	7.22	8.39	7.08	6.65	11.04
F	16	16	3	10			13.5 g/dL	0.156	0.945455	Ausência de Helmintos e Protozoarios	Grupo Controle	9.23	9.59	8.45	8.26	9.48	9.46
F	19	19	2	10			13.5 g/dL	0.1895	1.14848	Ausência de Helmintos e Protozoarios	Grupo Controle	10.15	7.29	7.97	7.45	9.38	10.18
F	28	28	7	8			13.0 g/dL	0.13	0.787879	Ausência de Helmintos e Protozoarios	Grupo Controle	9.29	9.46	9.22	7.97	7.89	12.19
F	22	22	5	8			12.7 g/dL	0.8625	5.22727	Ausência de Helmintos e Protozoarios	Grupo Controle	8.11	9.32	7.45	7.01	7.68	10.47
F	47	47	15	6			12.6 g/dL	0.181	1.09697	Ausência de Helmintos e Protozoarios	Grupo Controle	8.37	8.14	8.35	7.23	6.95	8.24
M	17	17	5	9			14.3 g/dL	0.1565	0.948485	Ausência de Helmintos e Protozoarios	Grupo Controle	8.7	7.22	7.7	8.11	9.7	9.32
M	17	17	4	9			13.0 g/dL	0.3115	1.88788	Ausência de Helmintos e Protozoarios	Grupo Controle	7.95	6.39	7.02	7.38	8.2	8.17
M	50	50	14	12			14.6 g/dL	1.243	7.53333	Ausência de Helmintos e Protozoarios	Grupo Controle	8.27	9.92	8.01	7.16	7.06	9.82
M	17	17	3	10			12.9 g/dL	0.2355	1.42727	Ausência de Helmintos e Protozoarios	Grupo Controle	8.48	7.68	8.25	7.97	8.84	8.31
F	26	26	5	8			12.4 g/dL	0.17	1.0303	Ausência de Helmintos e Protozoarios	Grupo Controle	8.7	8.6	7.66	8.04	8.52	9.53
M	19	19	4	9			13.7 g/dL	0.1155	0.7	Ausência de Helmintos e Protozoarios	Grupo Controle	8.7	8.6	7.66	8.04	8.52	9.53
M	16	16	2	10			13.6 g/dL	0.1685	1.02121	Ausência de Helmintos e Protozoarios	Grupo Controle	8.48	9.99	9.02	7.3	9.27	8.96
M	18	18	2	10			14.2 g/dL	0.344	2.08485	Ausência de Helmintos e Protozoarios	Grupo Controle	9.29	10.19	8.04	9.07	8.1	12.12
M	16	16	2	12			14.1 g/dL	0.1385	0.839394	Ausência de Helmintos e Protozoarios	Grupo Controle	8.59	7.61	7.45	6.64	7.37	9.1
M	17	17	2	12			14.7 g/dL	0.2035	1.23333	Ausência de Helmintos e Protozoarios	Grupo Controle	8.11	7.94	6.95	6.86	9.27	7.88
M	16	16	2	13			13.2 g/dL	0.1775	1.07576	Ausência de Helmintos e Protozoarios	Grupo Controle	9.02	8.93	8.35	9.67	6.55	9.03
M	42	42	9	15			15.8 g/dL	0.271	1.64242	Ausência de Helmintos e Protozoarios	Grupo Controle	9.29	7.94	8.25	8.11	11.45	9.68
M	16	16	3	10			14.1 g/dL	0.2715	1.64545	Ausência de Helmintos e Protozoarios	Grupo Controle	9.02	9.19	7.97	8.19	8.95	9.03
M	18	18	3	6			14.0 g/dL	0.2925	1.77273	Ausência de Helmintos e Protozoarios	Grupo Controle	8.16	7.61	9.02	8.7	10.13	10.76
Cytokines_Endemic control=100
Positive_MSP119= 59
Negative_MSP119= 41
